# Supplementary material for: Thirteen new species of the genus Meleonoma Meyrick, 1914 (Lepidoptera, Autostichidae) from China
Source: Zookeys. 2026 Feb 23;1270:181–206. doi: 10.3897/zookeys.1270.171167 (PMC12954448; doi:10.3897/zookeys.1270.171167)
Supplement: XML Treatment for Meleonoma anisomorpha [file zookeys.1270.171167-treatment1.xml]

<!DOCTYPE tp:taxon-treatment
  PUBLIC "-//TaxonX//DTD Taxonomic Treatment Publishing DTD v0 20100105//EN" "tax-treatment-NSO.dtd">
<tp:taxon-treatment xmlns:tp="http://www.plazi.org/taxpub"><tp:treatment-meta><kwd-group><label>Taxon classification</label><kwd>
                <named-content content-type="kingdom">Animalia</named-content>
              </kwd><kwd>
                <named-content content-type="order">Lepidoptera</named-content>
              </kwd><kwd>
                <named-content content-type="family">Autostichidae</named-content>
              </kwd></kwd-group><mixed-citation publication-type="journal"><person-group><name><surname>Zhu</surname><given-names>Xiaoju</given-names></name><name><surname>Wang</surname><given-names>Shuxia</given-names></name></person-group><article-title>Thirteen new species of the genus <italic><tp:taxon-name><tp:taxon-name-part taxon-name-part-type="genus" reg="Meleonoma">Meleonoma</tp:taxon-name-part></tp:taxon-name></italic> Meyrick, 1914 (<tp:taxon-name><tp:taxon-name-part taxon-name-part-type="order" reg="Lepidoptera">Lepidoptera</tp:taxon-name-part></tp:taxon-name>, <tp:taxon-name><tp:taxon-name-part taxon-name-part-type="family" reg="Autostichidae">Autostichidae</tp:taxon-name-part></tp:taxon-name>) from China</article-title><source>Zookeys</source><day>23</day><month>02</month><year>2026</year><volume>1270</volume><fpage>181</fpage><lpage>206</lpage><pub-id pub-id-type="doi">10.3897/zookeys.1270.171167</pub-id></mixed-citation></tp:treatment-meta><tp:nomenclature><tp:taxon-name><object-id xmlns:xlink="http://www.w3.org/1999/xlink" content-type="arpha" xlink:type="simple">93EFBC45-A0D9-538A-B779-2B8652E53334</object-id>
                    		<tp:taxon-name-part taxon-name-part-type="genus" reg="Meleonoma">Meleonoma</tp:taxon-name-part> <tp:taxon-name-part taxon-name-part-type="species" reg="anisomorpha">anisomorpha</tp:taxon-name-part>
                    	
                    		<object-id xmlns:xlink="http://www.w3.org/1999/xlink" content-type="zoobank" xlink:type="simple">https://zoobank.org/01849DEE-93D7-4069-81DF-F6D46830A5E5</object-id>
                    	</tp:taxon-name><tp:taxon-status xmlns:xlink="http://www.w3.org/1999/xlink" xlink:type="simple">sp. nov.</tp:taxon-status><xref ref-type="fig" rid="F1">Figs 1</xref><xref ref-type="fig" rid="F3">, 14</xref></tp:nomenclature><tp:treatment-sec sec-type="Type material"><title>Type material.</title><p><bold><italic>Holotype</italic>: China</bold> • ♂; Xizang Autonomous Region [Tibet], Motuo County [Mêdog], Beibeng Town, Gelin Village; <named-content xmlns:xlink="http://www.w3.org/1999/xlink" content-type="dwc:verbatimCoordinates" xlink:type="simple">29.25°N, 95.19°E</named-content>; 1063 m a.s.l.; 29 VII.2018; Mujie Qi leg.; slide no. ZXJ19105, in <abbrev xmlns:xlink="http://www.w3.org/1999/xlink" content-type="institution" xlink:title="Nankai University, Tianjin, China" xlink:type="simple">NKU</abbrev>. <bold><italic>Paratypes</italic></bold>: • 2 ♂; same data as for holotype; slide no. ZXJ19512, in <abbrev xmlns:xlink="http://www.w3.org/1999/xlink" content-type="institution" xlink:title="Nankai University, Tianjin, China" xlink:type="simple">NKU</abbrev> 1 ♂; Xizang Autonomous Region [Tibet], Motuo County [Mêdog], Beibeng Town; 810 m a.s.l.; 13 VIII.2017; Mujie Qi &amp; Xiaofei Yang leg.; slide no. ZXJ19104, in <abbrev xmlns:xlink="http://www.w3.org/1999/xlink" content-type="institution" xlink:title="Nankai University, Tianjin, China" xlink:type="simple">NKU</abbrev>.</p><fig id="F1" position="float" orientation="portrait"><object-id xmlns:xlink="http://www.w3.org/1999/xlink" content-type="doi" xlink:type="simple">10.3897/zookeys.1270.171167.figures1-8</object-id><object-id xmlns:xlink="http://www.w3.org/1999/xlink" content-type="arpha" xlink:type="simple">83D9C55A-7C0C-56F9-8D74-D0B7EAFA0E18</object-id><label>Figures 1–8.</label><caption><p>Dorsal habitus of <italic><tp:taxon-name><tp:taxon-name-part taxon-name-part-type="genus" reg="Meleonoma">Meleonoma</tp:taxon-name-part></tp:taxon-name></italic> spp. <bold>1</bold>. <italic><tp:taxon-name><tp:taxon-name-part taxon-name-part-type="genus" reg="Meleonoma">M.</tp:taxon-name-part> <tp:taxon-name-part taxon-name-part-type="species" reg="anisomorpha">anisomorpha</tp:taxon-name-part></tp:taxon-name></italic> sp. nov., holotype, male, ZXJ19105; <bold>2</bold>. <italic><tp:taxon-name><tp:taxon-name-part taxon-name-part-type="genus" reg="Meleonoma">M.</tp:taxon-name-part> <tp:taxon-name-part taxon-name-part-type="species" reg="apicitriangula">apicitriangula</tp:taxon-name-part></tp:taxon-name></italic> sp. nov., holotype, male, ZXJ19482; <bold>3</bold>. <italic><tp:taxon-name><tp:taxon-name-part taxon-name-part-type="genus" reg="Meleonoma">M.</tp:taxon-name-part> <tp:taxon-name-part taxon-name-part-type="species" reg="bisecta">bisecta</tp:taxon-name-part></tp:taxon-name></italic> sp. nov., holotype, male, ZXJ19514; <bold>4</bold>. <italic><tp:taxon-name><tp:taxon-name-part taxon-name-part-type="genus" reg="Meleonoma">M.</tp:taxon-name-part> <tp:taxon-name-part taxon-name-part-type="species" reg="corniculata">corniculata</tp:taxon-name-part></tp:taxon-name></italic> sp. nov., holotype, male, ZXJ19092; <bold>5</bold>. <italic><tp:taxon-name><tp:taxon-name-part taxon-name-part-type="genus" reg="Meleonoma">M.</tp:taxon-name-part> <tp:taxon-name-part taxon-name-part-type="species" reg="longisacca">longisacca</tp:taxon-name-part></tp:taxon-name></italic> sp. nov., paratype, male, ZXJ19488; <bold>6</bold>. <italic><tp:taxon-name><tp:taxon-name-part taxon-name-part-type="genus" reg="Meleonoma">M.</tp:taxon-name-part> <tp:taxon-name-part taxon-name-part-type="species" reg="ovaliuncatus">ovaliuncatus</tp:taxon-name-part></tp:taxon-name></italic> sp. nov., holotype, male, ZXJ19513; <bold>7</bold>. <italic><tp:taxon-name><tp:taxon-name-part taxon-name-part-type="genus" reg="Meleonoma">M.</tp:taxon-name-part> <tp:taxon-name-part taxon-name-part-type="species" reg="plicativa">plicativa</tp:taxon-name-part></tp:taxon-name></italic> sp. nov., holotype, male, ZXJ19540; <bold>8</bold>. <italic><tp:taxon-name><tp:taxon-name-part taxon-name-part-type="genus" reg="Meleonoma">M.</tp:taxon-name-part> <tp:taxon-name-part taxon-name-part-type="species" reg="producta">producta</tp:taxon-name-part></tp:taxon-name></italic> sp. nov., holotype, male, ZXJ19097. Scale bars: 2.0 mm.</p></caption><graphic xmlns:xlink="http://www.w3.org/1999/xlink" xlink:href="zookeys-1270-181_article-171167__-g001.jpg" id="oo_1546750.jpg" position="float" orientation="portrait" xlink:type="simple"><uri content-type="original_file" xlink:type="simple">https://binary.pensoft.net/fig/1546750</uri></graphic></fig><fig id="F2" position="float" orientation="portrait"><object-id xmlns:xlink="http://www.w3.org/1999/xlink" content-type="doi" xlink:type="simple">10.3897/zookeys.1270.171167.figures9-13</object-id><object-id xmlns:xlink="http://www.w3.org/1999/xlink" content-type="arpha" xlink:type="simple">1CE17503-F8E5-54C4-8EC6-AF1E12B63395</object-id><label>Figures 9–13.</label><caption><p>Dorsal habitus of <italic><tp:taxon-name><tp:taxon-name-part taxon-name-part-type="genus" reg="Meleonoma">Meleonoma</tp:taxon-name-part></tp:taxon-name></italic> spp. <bold>9</bold>. <italic><tp:taxon-name><tp:taxon-name-part taxon-name-part-type="genus" reg="Meleonoma">M.</tp:taxon-name-part> <tp:taxon-name-part taxon-name-part-type="species" reg="quadrata">quadrata</tp:taxon-name-part></tp:taxon-name></italic> sp. nov., holotype, male, ZXJ19538; <bold>10</bold>. <italic><tp:taxon-name><tp:taxon-name-part taxon-name-part-type="genus" reg="Meleonoma">M.</tp:taxon-name-part> <tp:taxon-name-part taxon-name-part-type="species" reg="renaria">renaria</tp:taxon-name-part></tp:taxon-name></italic> sp. nov., holotype, male, ZXJ19520; <bold>11</bold>. <italic><tp:taxon-name><tp:taxon-name-part taxon-name-part-type="genus" reg="Meleonoma">M.</tp:taxon-name-part> <tp:taxon-name-part taxon-name-part-type="species" reg="simililunformis">simililunformis</tp:taxon-name-part></tp:taxon-name></italic> sp. nov., holotype, male, ZXJ19633; <bold>12</bold>. <italic><tp:taxon-name><tp:taxon-name-part taxon-name-part-type="genus" reg="Meleonoma">M.</tp:taxon-name-part> <tp:taxon-name-part taxon-name-part-type="species" reg="strena">strena</tp:taxon-name-part></tp:taxon-name></italic> sp. nov., paratype, female, ZXJ19534; <bold>13</bold>. <italic><tp:taxon-name><tp:taxon-name-part taxon-name-part-type="genus" reg="Meleonoma">M.</tp:taxon-name-part> <tp:taxon-name-part taxon-name-part-type="species" reg="utricularis">utricularis</tp:taxon-name-part></tp:taxon-name></italic> sp. nov., paratype, female, ZXJ19530. Scale bars: 2.0 mm.</p></caption><graphic xmlns:xlink="http://www.w3.org/1999/xlink" xlink:href="zookeys-1270-181_article-171167__-g002.jpg" id="oo_1546751.jpg" position="float" orientation="portrait" xlink:type="simple"><uri content-type="original_file" xlink:type="simple">https://binary.pensoft.net/fig/1546751</uri></graphic></fig><fig id="F3" position="float" orientation="portrait"><object-id xmlns:xlink="http://www.w3.org/1999/xlink" content-type="doi" xlink:type="simple">10.3897/zookeys.1270.171167.figures14-19</object-id><object-id xmlns:xlink="http://www.w3.org/1999/xlink" content-type="arpha" xlink:type="simple">4B8F8F7E-CC35-5802-8188-86E2C04078ED</object-id><label>Figures 14–19.</label><caption><p>Male genitalia of <italic><tp:taxon-name><tp:taxon-name-part taxon-name-part-type="genus" reg="Meleonoma">Meleonoma</tp:taxon-name-part></tp:taxon-name></italic> spp. <bold>14</bold>. <italic><tp:taxon-name><tp:taxon-name-part taxon-name-part-type="genus" reg="Meleonoma">M.</tp:taxon-name-part> <tp:taxon-name-part taxon-name-part-type="species" reg="anisomorpha">anisomorpha</tp:taxon-name-part></tp:taxon-name></italic> sp. nov., holotype, ZXJ19105; <bold>15</bold>. <italic><tp:taxon-name><tp:taxon-name-part taxon-name-part-type="genus" reg="Meleonoma">M.</tp:taxon-name-part> <tp:taxon-name-part taxon-name-part-type="species" reg="apicitriangula">apicitriangula</tp:taxon-name-part></tp:taxon-name></italic> sp. nov., holotype, ZXJ19482; <bold>16</bold>. <italic><tp:taxon-name><tp:taxon-name-part taxon-name-part-type="genus" reg="Meleonoma">M.</tp:taxon-name-part> <tp:taxon-name-part taxon-name-part-type="species" reg="bisecta">bisecta</tp:taxon-name-part></tp:taxon-name></italic> sp. nov., holotype, ZXJ19514; <bold>17</bold>. <italic><tp:taxon-name><tp:taxon-name-part taxon-name-part-type="genus" reg="Meleonoma">M.</tp:taxon-name-part> <tp:taxon-name-part taxon-name-part-type="species" reg="corniculata">corniculata</tp:taxon-name-part></tp:taxon-name></italic> sp. nov., holotype, ZXJ19092; <bold>18</bold>. <italic><tp:taxon-name><tp:taxon-name-part taxon-name-part-type="genus" reg="Meleonoma">M.</tp:taxon-name-part> <tp:taxon-name-part taxon-name-part-type="species" reg="longisacca">longisacca</tp:taxon-name-part></tp:taxon-name></italic> sp. nov., holotype, ZXJ19487; <bold>19</bold>. <italic><tp:taxon-name><tp:taxon-name-part taxon-name-part-type="genus" reg="Meleonoma">M.</tp:taxon-name-part> <tp:taxon-name-part taxon-name-part-type="species" reg="ovaliuncatus">ovaliuncatus</tp:taxon-name-part></tp:taxon-name></italic> sp. nov., paratype, ZXJ19119. Scale bars: 0.5 mm.</p></caption><graphic xmlns:xlink="http://www.w3.org/1999/xlink" xlink:href="zookeys-1270-181_article-171167__-g003.jpg" id="oo_1546753.jpg" position="float" orientation="portrait" xlink:type="simple"><uri content-type="original_file" xlink:type="simple">https://binary.pensoft.net/fig/1546753</uri></graphic></fig></tp:treatment-sec><tp:treatment-sec sec-type="Diagnosis"><title>Diagnosis.</title><p>The new species is similar to <italic><tp:taxon-name><tp:taxon-name-part taxon-name-part-type="genus" reg="Meleonoma">M.</tp:taxon-name-part> <tp:taxon-name-part taxon-name-part-type="species" reg="apicitriangula">apicitriangula</tp:taxon-name-part></tp:taxon-name></italic> sp. nov. in the male genitalia by the ventral margin of the costal part of the valva with a preapical spine. It can be distinguished by the costal band rectangularly produced basally, the costal part of the valva without an apical spine, and the sacculus with a clavate ventroapical process. In <italic><tp:taxon-name><tp:taxon-name-part taxon-name-part-type="genus" reg="Meleonoma">M.</tp:taxon-name-part> <tp:taxon-name-part taxon-name-part-type="species" reg="apicitriangula">apicitriangula</tp:taxon-name-part></tp:taxon-name></italic>, the costa is not rectangularly produced basally, the costal part of the valva has an apical spine, and the apex of the sacculus lacks a clavate process.</p></tp:treatment-sec><tp:treatment-sec sec-type="Description"><title>Description.</title><p>Forewing length 7.0–7.5 mm (Fig. <xref ref-type="fig" rid="F1">1</xref>).</p><p><bold><italic>Head</italic></bold> yellowish brown, yellow laterally on occiput. Labial palpus black; second segment mixed with yellow scales on inner and dorsal surfaces, with a yellow ring at apex; third segment shorter than second segment, yellow at apex. Antenna black.</p><p><bold><italic>Thorax</italic></bold> black, yellowish laterally; tegula black, yellowish apically. Forewing with costal margin arched, apex rounded; ground colour black; with a whitish yellow spot at base above fold, different in size within individuals; median fascia whitish yellow, extending from before middle of costal margin obliquely outward to before tornus, widened posteriorly; distal spot placed at distal 1/4, narrowed posteriorly; plical spot black, placed at inner margin of median fascia, not clearly distinguished from ground colour; discal and discocellular spots black, placed at inner and outer margins of median fascia, not clearly distinguished from ground colour, discocellular spot with a whitish yellow spot on outer side; dorsum with a whitish yellow spot at base; fringe yellowish brown, with a yellow basal line. Hindwing and fringe brown.</p><p><bold><italic>Legs</italic></bold> whitish yellow, with exceptions on ventral surface: foreleg dark brown, tarsus yellow at apices of basal two tarsomeres, midleg with femur dark brown apically, tibia dark brown, yellow at middle and at apex, respectively, tarsus dark brown, yellow at apices of basal three tarsomeres and yellow at apical tarsomere, hindleg with tibia scattered with dark brown scales, tarsus with basal four tarsomeres dark brown, yellow at apices.</p><p><bold><italic>Abdomen</italic></bold>: Male genitalia (Fig. <xref ref-type="fig" rid="F3">14</xref>). Uncus clavate, dilated at apex. Tegumen with lateral arm narrowed anteriorly, forming a V-shaped anterior emargination. Costal part of valva nearly uniform in width in basal 1/2, ovately dilated in distal 1/2; ventral margin heavily sclerotised from base to beyond middle, forming a band ending with a stout spine, different in size in left and right costal parts of valvae; costal band rectangularly produced basally, narrowly banded distally, reaching before tip, concave before middle, gently arched distally, with long setae; transtilla widened to middle, blunt at apex. Sacculus subquadrate in basal 2/3, distal 1/3 produced to a clavate ventral process. Saccus ~ 1.5× length of uncus, wide at base, narrowed from base to rounded apex. Juxta U-shaped. Aedeagus slightly longer than costal part of valva, tubular in basal 2/5, distal 3/5 produced to two sclerotised bands: the longer one smooth, pointed at apex, the shorter one densely with spines; cornuti composed of fine spines, placed in vesica.</p><p>Female unknown.</p></tp:treatment-sec><tp:treatment-sec sec-type="Etymology"><title>Etymology.</title><p>The specific epithet is derived from the Greek <italic>aniso</italic>- and -<italic>morphus</italic>, referring to the stout spine on the ventral margin of the costal parts of the left and right valvae differently sized.</p></tp:treatment-sec><tp:treatment-sec sec-type="Distribution"><title>Distribution.</title><p>China (Xizang Autonomous Region [Tibet]).</p></tp:treatment-sec></tp:taxon-treatment>
