# Supplementary material for: Thirteen new species of the genus Meleonoma Meyrick, 1914 (Lepidoptera, Autostichidae) from China
Source: Zookeys. 2026 Feb 23;1270:181–206. doi: 10.3897/zookeys.1270.171167 (PMC12954448; doi:10.3897/zookeys.1270.171167)
Supplement: XML Treatment for Meleonoma longisacca [file zookeys.1270.171167-treatment5.xml]

<!DOCTYPE tp:taxon-treatment
  PUBLIC "-//TaxonX//DTD Taxonomic Treatment Publishing DTD v0 20100105//EN" "tax-treatment-NSO.dtd">
<tp:taxon-treatment xmlns:tp="http://www.plazi.org/taxpub"><tp:treatment-meta><kwd-group><label>Taxon classification</label><kwd>
                <named-content content-type="kingdom">Animalia</named-content>
              </kwd><kwd>
                <named-content content-type="order">Lepidoptera</named-content>
              </kwd><kwd>
                <named-content content-type="family">Autostichidae</named-content>
              </kwd></kwd-group><mixed-citation publication-type="journal"><person-group><name><surname>Zhu</surname><given-names>Xiaoju</given-names></name><name><surname>Wang</surname><given-names>Shuxia</given-names></name></person-group><article-title>Thirteen new species of the genus <italic><tp:taxon-name><tp:taxon-name-part taxon-name-part-type="genus" reg="Meleonoma">Meleonoma</tp:taxon-name-part></tp:taxon-name></italic> Meyrick, 1914 (<tp:taxon-name><tp:taxon-name-part taxon-name-part-type="order" reg="Lepidoptera">Lepidoptera</tp:taxon-name-part></tp:taxon-name>, <tp:taxon-name><tp:taxon-name-part taxon-name-part-type="family" reg="Autostichidae">Autostichidae</tp:taxon-name-part></tp:taxon-name>) from China</article-title><source>Zookeys</source><day>23</day><month>02</month><year>2026</year><volume>1270</volume><fpage>181</fpage><lpage>206</lpage><pub-id pub-id-type="doi">10.3897/zookeys.1270.171167</pub-id></mixed-citation></tp:treatment-meta><tp:nomenclature><tp:taxon-name><object-id xmlns:xlink="http://www.w3.org/1999/xlink" content-type="arpha" xlink:type="simple">96F38679-B885-5902-A813-D0798A33D6A4</object-id>
                    		<tp:taxon-name-part taxon-name-part-type="genus" reg="Meleonoma">Meleonoma</tp:taxon-name-part> <tp:taxon-name-part taxon-name-part-type="species" reg="longisacca">longisacca</tp:taxon-name-part>
                    	
                    		<object-id xmlns:xlink="http://www.w3.org/1999/xlink" content-type="zoobank" xlink:type="simple">https://zoobank.org/9ECDAB97-042F-4D81-B5B0-06C9E93B6B02</object-id>
                    	</tp:taxon-name><tp:taxon-status xmlns:xlink="http://www.w3.org/1999/xlink" xlink:type="simple">sp. nov.</tp:taxon-status><xref ref-type="fig" rid="F1">Figs 5</xref><xref ref-type="fig" rid="F3">, 18</xref><xref ref-type="fig" rid="F5">, 28</xref></tp:nomenclature><tp:treatment-sec sec-type="Type material"><title>Type material.</title><p><bold><italic>Holotype</italic>: China</bold> • ♂; Xizang Autonomous Region [Tibet], Jilong County, Jilong Town, Chongdui Village; <named-content xmlns:xlink="http://www.w3.org/1999/xlink" content-type="dwc:verbatimCoordinates" xlink:type="simple">28.41°N, 85.31°E</named-content>; 2858 m a.s.l.; 13 VII.2019; Mujie Qi &amp; Jiaqi Deng leg.; slide no. ZXJ19487, in <abbrev xmlns:xlink="http://www.w3.org/1999/xlink" content-type="institution" xlink:title="Nankai University, Tianjin, China" xlink:type="simple">NKU</abbrev>. <bold><italic>Paratypes</italic></bold>: • 4 ♂ 3 ♀; same data as for holotype; slide no. ZXJ19508 ♀, in <abbrev xmlns:xlink="http://www.w3.org/1999/xlink" content-type="institution" xlink:title="Nankai University, Tianjin, China" xlink:type="simple">NKU</abbrev> 4 ♂ 3 ♀; 12–15 VII.2019; other data same as for holotype; slide no. ZXJ19488 ♂, in <abbrev xmlns:xlink="http://www.w3.org/1999/xlink" content-type="institution" xlink:title="Nankai University, Tianjin, China" xlink:type="simple">NKU</abbrev>.</p></tp:treatment-sec><tp:treatment-sec sec-type="Diagnosis"><title>Diagnosis.</title><p>The new species is similar to <italic><tp:taxon-name><tp:taxon-name-part taxon-name-part-type="genus" reg="Meleonoma">M.</tp:taxon-name-part> <tp:taxon-name-part taxon-name-part-type="species" reg="torophanes">torophanes</tp:taxon-name-part></tp:taxon-name></italic> (Meyrick, 1935) in male genitalia. It can be distinguished by the forewing with a median costal spot, the saccus ~ 2.5× the length of the uncus in the male genitalia; the quadrate signum with a mesial ridge in the female genitalia. In <italic><tp:taxon-name><tp:taxon-name-part taxon-name-part-type="genus" reg="Meleonoma">M.</tp:taxon-name-part> <tp:taxon-name-part taxon-name-part-type="species" reg="torophanes">torophanes</tp:taxon-name-part></tp:taxon-name></italic>, the forewing lacks a median costal spot, but represented by a median fascia (<xref ref-type="bibr" rid="B10">Wang 2006b</xref>: 152, fig. 130), the saccus is slightly longer than the uncus (<xref ref-type="bibr" rid="B10">Wang 2006b</xref>: 152, fig. 256); and the ovate signum has several denticles and an apical spine (<xref ref-type="bibr" rid="B10">Wang 2006b</xref>: 152, fig. 257). It is also similar to <italic><tp:taxon-name><tp:taxon-name-part taxon-name-part-type="genus" reg="Meleonoma">M.</tp:taxon-name-part> <tp:taxon-name-part taxon-name-part-type="species" reg="utricularis">utricularis</tp:taxon-name-part></tp:taxon-name></italic> sp. nov. and <italic><tp:taxon-name><tp:taxon-name-part taxon-name-part-type="genus" reg="Meleonoma">M.</tp:taxon-name-part> <tp:taxon-name-part taxon-name-part-type="species" reg="corniculata">corniculata</tp:taxon-name-part></tp:taxon-name></italic> sp. nov., and the differences between them can be found in the diagnosis of the latter two species.</p></tp:treatment-sec><tp:treatment-sec sec-type="Description"><title>Description.</title><p>Forewing length 7.0–7.5 mm (Fig. <xref ref-type="fig" rid="F1">5</xref>).</p><p><bold><italic>Head</italic></bold> pale yellow. Labial palpus pale yellow, with sparse dark brown scales on second segment; third segment ~1/2 length of second segment. Antenna dark brown; scape mixed with yellow scales.</p><p><bold><italic>Thorax</italic></bold> and tegula dark brown. Forewing dark brown, tinged with yellowish brown scales; median costal spot yellowish brown, situated at before middle; distal spot yellowish brown, with scattered dark brown scales, at distal ~1/4; plical spot black, not clearly distinguished from ground colour, with a yellowish brown spot on its outer side; discal and discocellular spots black, the former with a yellowish brown spot on its outer side; fringe greyish black, with a yellowish brown basal line. Hindwing and fringe brown.</p><p><bold><italic>Legs</italic></bold> yellow, with exceptions on ventral surface: coxa of foreleg with scattered dark brown scales, femur dark brown, femur of midleg dark brown apically, tibiae of fore- and midlegs dark brown except yellow at middle and at apex, tibia of hindleg with scattered dark brown scales, tarsus of foreleg dark brown except yellow at apex of basal tarsomere, tarsus of midleg dark brown except yellow at apex of basal tarsomere and yellow at apical tarsomere, tarsus of hindleg with scattered dark brown scales on basal three tarsomeres, denser at basal tarsomere.</p><p><bold><italic>Abdomen</italic></bold>: Male genitalia (Fig. <xref ref-type="fig" rid="F3">18</xref>). Uncus with basal 1/3 rectangular, distal 2/3 lanceolate, setose distally. Tegumen uniform, banded. Costal part of valva narrow at base, widened to basal 1/2, almost uniformly wide in distal 1/2 except slightly narrower apex, with fine hairs distally; ventral margin heavily sclerotised, straight basally, slightly produced beyond middle, ending with a spine; costal band reaching before middle; transtilla slenderly clavate. Sacculus triangular, narrowed from wide base to pointed apex, heavily sclerotised on dorsal and ventral margins. Saccus elongate, ~ 2.5× length of uncus, narrowed from base to narrowly rounded apex. Juxta weakly sclerotised, V-shaped. Aedeagus straight, ~2× length of costal part of valva, tubular in basal 1/4, then narrowed to apex, apex extended towards the base, forming a slender bar, dentated dorsally, below it with a slender band distally; cornuti being a pile of spines, ranging from middle to beyond basal 3/4.</p><p>Female genitalia (Fig. <xref ref-type="fig" rid="F5">28</xref>). Papillae anales subquadrate. Apophyses anteriores ~ 1/3 as long as apophyses posteriores. Eighth sternal plate with a narrow median groove, laterally with a semi-ovate plate, lined with long setae on posterior margin, straight on anterior margin. Lamella antevaginalis subrectangular, with lateral sides folded dorsad. Ductus bursae heavily sclerotised in posterior 2/3, with tiny teeth at posterior 2/3 dorsoanteriorly, membranous in anterior 1/3; appendix bursae arising from junction of ductus bursae and corpus bursae, heavily sclerotised. Corpus bursae approximately as long as ductus bursae, rounded; signum quadrate, with a ridge mesially.</p></tp:treatment-sec><tp:treatment-sec sec-type="Etymology"><title>Etymology.</title><p>The specific epithet is derived from the Latin <italic>longi</italic>- and the term <italic>saccus</italic>, referring to the elongate saccus.</p></tp:treatment-sec><tp:treatment-sec sec-type="Distribution"><title>Distribution.</title><p>China (Xizang Autonomous Region [Tibet]).</p></tp:treatment-sec><tp:treatment-sec><!--Section generated to contain objects referenced in tp:taxon-treatment.--><fig id="F1" position="float" orientation="portrait"><object-id xmlns:xlink="http://www.w3.org/1999/xlink" content-type="doi" xlink:type="simple">10.3897/zookeys.1270.171167.figures1-8</object-id><object-id xmlns:xlink="http://www.w3.org/1999/xlink" content-type="arpha" xlink:type="simple">83D9C55A-7C0C-56F9-8D74-D0B7EAFA0E18</object-id><label>Figures 1–8.</label><caption><p>Dorsal habitus of <italic><tp:taxon-name><tp:taxon-name-part taxon-name-part-type="genus" reg="Meleonoma">Meleonoma</tp:taxon-name-part></tp:taxon-name></italic> spp. <bold>1</bold>. <italic><tp:taxon-name><tp:taxon-name-part taxon-name-part-type="genus" reg="Meleonoma">M.</tp:taxon-name-part> <tp:taxon-name-part taxon-name-part-type="species" reg="anisomorpha">anisomorpha</tp:taxon-name-part></tp:taxon-name></italic> sp. nov., holotype, male, ZXJ19105; <bold>2</bold>. <italic><tp:taxon-name><tp:taxon-name-part taxon-name-part-type="genus" reg="Meleonoma">M.</tp:taxon-name-part> <tp:taxon-name-part taxon-name-part-type="species" reg="apicitriangula">apicitriangula</tp:taxon-name-part></tp:taxon-name></italic> sp. nov., holotype, male, ZXJ19482; <bold>3</bold>. <italic><tp:taxon-name><tp:taxon-name-part taxon-name-part-type="genus" reg="Meleonoma">M.</tp:taxon-name-part> <tp:taxon-name-part taxon-name-part-type="species" reg="bisecta">bisecta</tp:taxon-name-part></tp:taxon-name></italic> sp. nov., holotype, male, ZXJ19514; <bold>4</bold>. <italic><tp:taxon-name><tp:taxon-name-part taxon-name-part-type="genus" reg="Meleonoma">M.</tp:taxon-name-part> <tp:taxon-name-part taxon-name-part-type="species" reg="corniculata">corniculata</tp:taxon-name-part></tp:taxon-name></italic> sp. nov., holotype, male, ZXJ19092; <bold>5</bold>. <italic><tp:taxon-name><tp:taxon-name-part taxon-name-part-type="genus" reg="Meleonoma">M.</tp:taxon-name-part> <tp:taxon-name-part taxon-name-part-type="species" reg="longisacca">longisacca</tp:taxon-name-part></tp:taxon-name></italic> sp. nov., paratype, male, ZXJ19488; <bold>6</bold>. <italic><tp:taxon-name><tp:taxon-name-part taxon-name-part-type="genus" reg="Meleonoma">M.</tp:taxon-name-part> <tp:taxon-name-part taxon-name-part-type="species" reg="ovaliuncatus">ovaliuncatus</tp:taxon-name-part></tp:taxon-name></italic> sp. nov., holotype, male, ZXJ19513; <bold>7</bold>. <italic><tp:taxon-name><tp:taxon-name-part taxon-name-part-type="genus" reg="Meleonoma">M.</tp:taxon-name-part> <tp:taxon-name-part taxon-name-part-type="species" reg="plicativa">plicativa</tp:taxon-name-part></tp:taxon-name></italic> sp. nov., holotype, male, ZXJ19540; <bold>8</bold>. <italic><tp:taxon-name><tp:taxon-name-part taxon-name-part-type="genus" reg="Meleonoma">M.</tp:taxon-name-part> <tp:taxon-name-part taxon-name-part-type="species" reg="producta">producta</tp:taxon-name-part></tp:taxon-name></italic> sp. nov., holotype, male, ZXJ19097. Scale bars: 2.0 mm.</p></caption><graphic xmlns:xlink="http://www.w3.org/1999/xlink" xlink:href="zookeys-1270-181_article-171167__-g001.jpg" id="oo_1546750.jpg" position="float" orientation="portrait" xlink:type="simple"><uri content-type="original_file" xlink:type="simple">https://binary.pensoft.net/fig/1546750</uri></graphic></fig><fig id="F3" position="float" orientation="portrait"><object-id xmlns:xlink="http://www.w3.org/1999/xlink" content-type="doi" xlink:type="simple">10.3897/zookeys.1270.171167.figures14-19</object-id><object-id xmlns:xlink="http://www.w3.org/1999/xlink" content-type="arpha" xlink:type="simple">4B8F8F7E-CC35-5802-8188-86E2C04078ED</object-id><label>Figures 14–19.</label><caption><p>Male genitalia of <italic><tp:taxon-name><tp:taxon-name-part taxon-name-part-type="genus" reg="Meleonoma">Meleonoma</tp:taxon-name-part></tp:taxon-name></italic> spp. <bold>14</bold>. <italic><tp:taxon-name><tp:taxon-name-part taxon-name-part-type="genus" reg="Meleonoma">M.</tp:taxon-name-part> <tp:taxon-name-part taxon-name-part-type="species" reg="anisomorpha">anisomorpha</tp:taxon-name-part></tp:taxon-name></italic> sp. nov., holotype, ZXJ19105; <bold>15</bold>. <italic><tp:taxon-name><tp:taxon-name-part taxon-name-part-type="genus" reg="Meleonoma">M.</tp:taxon-name-part> <tp:taxon-name-part taxon-name-part-type="species" reg="apicitriangula">apicitriangula</tp:taxon-name-part></tp:taxon-name></italic> sp. nov., holotype, ZXJ19482; <bold>16</bold>. <italic><tp:taxon-name><tp:taxon-name-part taxon-name-part-type="genus" reg="Meleonoma">M.</tp:taxon-name-part> <tp:taxon-name-part taxon-name-part-type="species" reg="bisecta">bisecta</tp:taxon-name-part></tp:taxon-name></italic> sp. nov., holotype, ZXJ19514; <bold>17</bold>. <italic><tp:taxon-name><tp:taxon-name-part taxon-name-part-type="genus" reg="Meleonoma">M.</tp:taxon-name-part> <tp:taxon-name-part taxon-name-part-type="species" reg="corniculata">corniculata</tp:taxon-name-part></tp:taxon-name></italic> sp. nov., holotype, ZXJ19092; <bold>18</bold>. <italic><tp:taxon-name><tp:taxon-name-part taxon-name-part-type="genus" reg="Meleonoma">M.</tp:taxon-name-part> <tp:taxon-name-part taxon-name-part-type="species" reg="longisacca">longisacca</tp:taxon-name-part></tp:taxon-name></italic> sp. nov., holotype, ZXJ19487; <bold>19</bold>. <italic><tp:taxon-name><tp:taxon-name-part taxon-name-part-type="genus" reg="Meleonoma">M.</tp:taxon-name-part> <tp:taxon-name-part taxon-name-part-type="species" reg="ovaliuncatus">ovaliuncatus</tp:taxon-name-part></tp:taxon-name></italic> sp. nov., paratype, ZXJ19119. Scale bars: 0.5 mm.</p></caption><graphic xmlns:xlink="http://www.w3.org/1999/xlink" xlink:href="zookeys-1270-181_article-171167__-g003.jpg" id="oo_1546753.jpg" position="float" orientation="portrait" xlink:type="simple"><uri content-type="original_file" xlink:type="simple">https://binary.pensoft.net/fig/1546753</uri></graphic></fig><fig id="F5" position="float" orientation="portrait"><object-id xmlns:xlink="http://www.w3.org/1999/xlink" content-type="doi" xlink:type="simple">10.3897/zookeys.1270.171167.figures27-33</object-id><object-id xmlns:xlink="http://www.w3.org/1999/xlink" content-type="arpha" xlink:type="simple">D5B9A055-D3B0-547C-A60B-DB9FF5F242E8</object-id><label>Figures 27–33.</label><caption><p>Female genitalia of <italic><tp:taxon-name><tp:taxon-name-part taxon-name-part-type="genus" reg="Meleonoma">Meleonoma</tp:taxon-name-part></tp:taxon-name></italic> spp. <bold>27</bold>. <italic><tp:taxon-name><tp:taxon-name-part taxon-name-part-type="genus" reg="Meleonoma">M.</tp:taxon-name-part> <tp:taxon-name-part taxon-name-part-type="species" reg="apicitriangula">apicitriangula</tp:taxon-name-part></tp:taxon-name></italic> sp. nov., paratype, ZXJ19506; <bold>28</bold>. <italic><tp:taxon-name><tp:taxon-name-part taxon-name-part-type="genus" reg="Meleonoma">M.</tp:taxon-name-part> <tp:taxon-name-part taxon-name-part-type="species" reg="longisacca">longisacca</tp:taxon-name-part></tp:taxon-name></italic> sp. nov., paratype, ZXJ19508; <bold>29</bold>. <italic><tp:taxon-name><tp:taxon-name-part taxon-name-part-type="genus" reg="Meleonoma">M.</tp:taxon-name-part> <tp:taxon-name-part taxon-name-part-type="species" reg="ovaliuncatus">ovaliuncatus</tp:taxon-name-part></tp:taxon-name></italic> sp. nov., paratype, ZXJ19619; <bold>30</bold>. <italic><tp:taxon-name><tp:taxon-name-part taxon-name-part-type="genus" reg="Meleonoma">M.</tp:taxon-name-part> <tp:taxon-name-part taxon-name-part-type="species" reg="producta">producta</tp:taxon-name-part></tp:taxon-name></italic> sp. nov. paratype, ZXJ19510; <bold>31</bold>. <italic><tp:taxon-name><tp:taxon-name-part taxon-name-part-type="genus" reg="Meleonoma">M.</tp:taxon-name-part> <tp:taxon-name-part taxon-name-part-type="species" reg="renaria">renaria</tp:taxon-name-part></tp:taxon-name></italic> sp. nov., paratype, ZXJ19533; <bold>32</bold>. <italic><tp:taxon-name><tp:taxon-name-part taxon-name-part-type="genus" reg="Meleonoma">M.</tp:taxon-name-part> <tp:taxon-name-part taxon-name-part-type="species" reg="strena">strena</tp:taxon-name-part></tp:taxon-name></italic> sp. nov., paratype, ZXJ19534; <bold>33</bold>. <italic><tp:taxon-name><tp:taxon-name-part taxon-name-part-type="genus" reg="Meleonoma">M.</tp:taxon-name-part> <tp:taxon-name-part taxon-name-part-type="species" reg="utricularis">utricularis</tp:taxon-name-part></tp:taxon-name></italic> sp. nov., paratype, ZXJ19509. Scale bars: 0.2 mm.</p></caption><graphic xmlns:xlink="http://www.w3.org/1999/xlink" xlink:href="zookeys-1270-181_article-171167__-g005.jpg" id="oo_1546755.jpg" position="float" orientation="portrait" xlink:type="simple"><uri content-type="original_file" xlink:type="simple">https://binary.pensoft.net/fig/1546755</uri></graphic></fig></tp:treatment-sec><ref-list><ref id="B10"><mixed-citation xmlns:xlink="http://www.w3.org/1999/xlink" xlink:type="simple">Wang SX (2006b) <tp:taxon-name><tp:taxon-name-part taxon-name-part-type="family">Oecophoridae</tp:taxon-name-part></tp:taxon-name> of China (<tp:taxon-name><tp:taxon-name-part taxon-name-part-type="subclass">Insecta</tp:taxon-name-part></tp:taxon-name>: <tp:taxon-name><tp:taxon-name-part taxon-name-part-type="order">Lepidoptera</tp:taxon-name-part></tp:taxon-name>). Science Press, Beijing, 258 pp.</mixed-citation></ref></ref-list></tp:taxon-treatment>
