# Supplementary material for: Thirteen new species of the genus Meleonoma Meyrick, 1914 (Lepidoptera, Autostichidae) from China
Source: Zookeys. 2026 Feb 23;1270:181–206. doi: 10.3897/zookeys.1270.171167 (PMC12954448; doi:10.3897/zookeys.1270.171167)
Supplement: XML Treatment for Meleonoma plicativa [file zookeys.1270.171167-treatment7.xml]

<!DOCTYPE tp:taxon-treatment
  PUBLIC "-//TaxonX//DTD Taxonomic Treatment Publishing DTD v0 20100105//EN" "tax-treatment-NSO.dtd">
<tp:taxon-treatment xmlns:tp="http://www.plazi.org/taxpub"><tp:treatment-meta><kwd-group><label>Taxon classification</label><kwd>
                <named-content content-type="kingdom">Animalia</named-content>
              </kwd><kwd>
                <named-content content-type="order">Lepidoptera</named-content>
              </kwd><kwd>
                <named-content content-type="family">Autostichidae</named-content>
              </kwd></kwd-group><mixed-citation publication-type="journal"><person-group><name><surname>Zhu</surname><given-names>Xiaoju</given-names></name><name><surname>Wang</surname><given-names>Shuxia</given-names></name></person-group><article-title>Thirteen new species of the genus <italic><tp:taxon-name><tp:taxon-name-part taxon-name-part-type="genus" reg="Meleonoma">Meleonoma</tp:taxon-name-part></tp:taxon-name></italic> Meyrick, 1914 (<tp:taxon-name><tp:taxon-name-part taxon-name-part-type="order" reg="Lepidoptera">Lepidoptera</tp:taxon-name-part></tp:taxon-name>, <tp:taxon-name><tp:taxon-name-part taxon-name-part-type="family" reg="Autostichidae">Autostichidae</tp:taxon-name-part></tp:taxon-name>) from China</article-title><source>Zookeys</source><day>23</day><month>02</month><year>2026</year><volume>1270</volume><fpage>181</fpage><lpage>206</lpage><pub-id pub-id-type="doi">10.3897/zookeys.1270.171167</pub-id></mixed-citation></tp:treatment-meta><tp:nomenclature><tp:taxon-name><object-id xmlns:xlink="http://www.w3.org/1999/xlink" content-type="arpha" xlink:type="simple">8C19F792-D323-5ABA-90FE-5BBAADBFCCA7</object-id>
                    		<tp:taxon-name-part taxon-name-part-type="genus" reg="Meleonoma">Meleonoma</tp:taxon-name-part> <tp:taxon-name-part taxon-name-part-type="species" reg="plicativa">plicativa</tp:taxon-name-part>
                    	
                    		<object-id xmlns:xlink="http://www.w3.org/1999/xlink" content-type="zoobank" xlink:type="simple">https://zoobank.org/36AE8EB5-EE21-4053-8765-16400DF779BC</object-id>
                    	</tp:taxon-name><tp:taxon-status xmlns:xlink="http://www.w3.org/1999/xlink" xlink:type="simple">sp. nov.</tp:taxon-status><xref ref-type="fig" rid="F1">Figs 7</xref><xref ref-type="fig" rid="F4">, 20</xref></tp:nomenclature><tp:treatment-sec sec-type="Type material"><title>Type material.</title><p><bold><italic>Holotype</italic>: China</bold> • ♂; Yunnan Prov., Pu’er City, Taiyang River; <named-content xmlns:xlink="http://www.w3.org/1999/xlink" content-type="dwc:verbatimCoordinates" xlink:type="simple">22.68°N, 101.03°E</named-content>; 1450 m a.s.l.; 14 VIII.2016; Kaijian Teng et al. leg.; slide no. ZXJ19540, in <abbrev xmlns:xlink="http://www.w3.org/1999/xlink" content-type="institution" xlink:title="Nankai University, Tianjin, China" xlink:type="simple">NKU</abbrev>.</p></tp:treatment-sec><tp:treatment-sec sec-type="Diagnosis"><title>Diagnosis.</title><p>The new species can be distinguished by the sacculus with a line-shaped setose process near base and the aedeagus with fine wrinkles. It is similar to <italic><tp:taxon-name><tp:taxon-name-part taxon-name-part-type="genus" reg="Meleonoma">M.</tp:taxon-name-part> <tp:taxon-name-part taxon-name-part-type="species" reg="bisecta">bisecta</tp:taxon-name-part></tp:taxon-name></italic> sp. nov., and the differences between them can be found in the diagnosis of <italic><tp:taxon-name><tp:taxon-name-part taxon-name-part-type="genus" reg="Meleonoma">M.</tp:taxon-name-part> <tp:taxon-name-part taxon-name-part-type="species" reg="bisecta">bisecta</tp:taxon-name-part></tp:taxon-name></italic> sp. nov.</p></tp:treatment-sec><tp:treatment-sec sec-type="Description"><title>Description.</title><p>Forewing length 6.5 mm (Fig. <xref ref-type="fig" rid="F1">7</xref>).</p><p><bold><italic>Head</italic></bold> black, frons yellow, occiput yellow tipped with black laterally. Labial palpus yellow; first segment black on outer surface; second segment with scattered black scales on outer and dorsal surfaces, forming a black ring before apex; third segment with scattered black scales on outer and ventral surfaces, forming a black spot near base on dorsal surface. Antenna black; scape yellow apically on ventral surface; flagellum alternated with yellow on ventral surface.</p><p><bold><italic>Thorax</italic></bold> and tegula black. Forewing black, tinged with yellow scales, with a yellow stripe extending from near base above fold arched inward to reaching near base of fold; median costal spot yellow, situated at before middle, subrectangular; distal spot large, yellow, at distal ~1/3; plical spot black, not clearly distinguished from ground colour, at distal ~2/5 of fold, with a yellow spot on its outer side reaching end of fold; discal and discocellular spots black, placed at basal 3/5 and at outer margin of cell, respectively, the former with a yellow spot on its outer side, touching median costal spot; fringe dark brown, with a yellow basal line. Hindwing and fringe brown.</p><p><bold><italic>Legs</italic></bold> yellow, with exceptions on ventral surface: foreleg black except coxa and tibia yellow apically, tarsus yellow at base of basal tarsomere and at apices of basal two and apical one tarsomeres, femur of midleg black apically, tibia black except yellow at middle and at apex, tibia of hindleg with scattered dark brown scales, tarsi of mid- and hindlegs with basal four tarsomeres black except yellow at apices.</p><p><bold><italic>Abdomen</italic></bold>: Male genitalia (Fig. <xref ref-type="fig" rid="F4">20</xref>). Uncus wide at base, narrowed to basal 1/3, lanceolate in distal 2/3, setose in distal 2/3. Tegumen narrowed medially; lateral arm uniform, blunt at apex. Costal part of valva narrow at base, gradually widened to rounded apex, with sparse long setae before middle, with fine hairs distally; ventral margin heavily sclerotised, gently produced, ending with a spine; costa concave medially, produced distally; transtilla short, narrowed toward middle, pointed at apex. Sacculus quadrate, wide at base, gradually narrowed to before apex, with a setose band basally, with a sclerotised band above ventral margin; apex straight in anterior 1/3, forming a setose process in posterior 2/3. Saccus longer than 1.5× length of uncus, wide at base, gradually narrowed from base to apex, narrowly rounded at apex. Juxta weakly sclerotised, V-shaped. Aedeagus slightly shorter than 1.5× length of costal part of valva, tubular in basal 2/5, with fine wrinkles from beyond basal 2/5 to distal 1/5, distal 3/5 partly sclerotised, rounded at apex.</p><p>Female unknown.</p></tp:treatment-sec><tp:treatment-sec sec-type="Etymology"><title>Etymology.</title><p>The specific epithet is derived from the Latin <italic>plicativus</italic>, referring to the fine wrinkles of the aedeagus.</p></tp:treatment-sec><tp:treatment-sec sec-type="Distribution"><title>Distribution.</title><p>China (Yunnan Province).</p></tp:treatment-sec><tp:treatment-sec><!--Section generated to contain objects referenced in tp:taxon-treatment.--><fig id="F1" position="float" orientation="portrait"><object-id xmlns:xlink="http://www.w3.org/1999/xlink" content-type="doi" xlink:type="simple">10.3897/zookeys.1270.171167.figures1-8</object-id><object-id xmlns:xlink="http://www.w3.org/1999/xlink" content-type="arpha" xlink:type="simple">83D9C55A-7C0C-56F9-8D74-D0B7EAFA0E18</object-id><label>Figures 1–8.</label><caption><p>Dorsal habitus of <italic><tp:taxon-name><tp:taxon-name-part taxon-name-part-type="genus" reg="Meleonoma">Meleonoma</tp:taxon-name-part></tp:taxon-name></italic> spp. <bold>1</bold>. <italic><tp:taxon-name><tp:taxon-name-part taxon-name-part-type="genus" reg="Meleonoma">M.</tp:taxon-name-part> <tp:taxon-name-part taxon-name-part-type="species" reg="anisomorpha">anisomorpha</tp:taxon-name-part></tp:taxon-name></italic> sp. nov., holotype, male, ZXJ19105; <bold>2</bold>. <italic><tp:taxon-name><tp:taxon-name-part taxon-name-part-type="genus" reg="Meleonoma">M.</tp:taxon-name-part> <tp:taxon-name-part taxon-name-part-type="species" reg="apicitriangula">apicitriangula</tp:taxon-name-part></tp:taxon-name></italic> sp. nov., holotype, male, ZXJ19482; <bold>3</bold>. <italic><tp:taxon-name><tp:taxon-name-part taxon-name-part-type="genus" reg="Meleonoma">M.</tp:taxon-name-part> <tp:taxon-name-part taxon-name-part-type="species" reg="bisecta">bisecta</tp:taxon-name-part></tp:taxon-name></italic> sp. nov., holotype, male, ZXJ19514; <bold>4</bold>. <italic><tp:taxon-name><tp:taxon-name-part taxon-name-part-type="genus" reg="Meleonoma">M.</tp:taxon-name-part> <tp:taxon-name-part taxon-name-part-type="species" reg="corniculata">corniculata</tp:taxon-name-part></tp:taxon-name></italic> sp. nov., holotype, male, ZXJ19092; <bold>5</bold>. <italic><tp:taxon-name><tp:taxon-name-part taxon-name-part-type="genus" reg="Meleonoma">M.</tp:taxon-name-part> <tp:taxon-name-part taxon-name-part-type="species" reg="longisacca">longisacca</tp:taxon-name-part></tp:taxon-name></italic> sp. nov., paratype, male, ZXJ19488; <bold>6</bold>. <italic><tp:taxon-name><tp:taxon-name-part taxon-name-part-type="genus" reg="Meleonoma">M.</tp:taxon-name-part> <tp:taxon-name-part taxon-name-part-type="species" reg="ovaliuncatus">ovaliuncatus</tp:taxon-name-part></tp:taxon-name></italic> sp. nov., holotype, male, ZXJ19513; <bold>7</bold>. <italic><tp:taxon-name><tp:taxon-name-part taxon-name-part-type="genus" reg="Meleonoma">M.</tp:taxon-name-part> <tp:taxon-name-part taxon-name-part-type="species" reg="plicativa">plicativa</tp:taxon-name-part></tp:taxon-name></italic> sp. nov., holotype, male, ZXJ19540; <bold>8</bold>. <italic><tp:taxon-name><tp:taxon-name-part taxon-name-part-type="genus" reg="Meleonoma">M.</tp:taxon-name-part> <tp:taxon-name-part taxon-name-part-type="species" reg="producta">producta</tp:taxon-name-part></tp:taxon-name></italic> sp. nov., holotype, male, ZXJ19097. Scale bars: 2.0 mm.</p></caption><graphic xmlns:xlink="http://www.w3.org/1999/xlink" xlink:href="zookeys-1270-181_article-171167__-g001.jpg" id="oo_1546750.jpg" position="float" orientation="portrait" xlink:type="simple"><uri content-type="original_file" xlink:type="simple">https://binary.pensoft.net/fig/1546750</uri></graphic></fig><fig id="F4" position="float" orientation="portrait"><object-id xmlns:xlink="http://www.w3.org/1999/xlink" content-type="doi" xlink:type="simple">10.3897/zookeys.1270.171167.figures20-26</object-id><object-id xmlns:xlink="http://www.w3.org/1999/xlink" content-type="arpha" xlink:type="simple">455BC96A-40C7-5796-A6D3-599C2A63641F</object-id><label>Figures 20–26.</label><caption><p>Male genitalia of <italic><tp:taxon-name><tp:taxon-name-part taxon-name-part-type="genus" reg="Meleonoma">Meleonoma</tp:taxon-name-part></tp:taxon-name></italic> spp. <bold>20</bold>. <italic><tp:taxon-name><tp:taxon-name-part taxon-name-part-type="genus" reg="Meleonoma">M.</tp:taxon-name-part> <tp:taxon-name-part taxon-name-part-type="species" reg="plicativa">plicativa</tp:taxon-name-part></tp:taxon-name></italic> sp. nov., holotype, ZXJ19540; <bold>21</bold>. <italic><tp:taxon-name><tp:taxon-name-part taxon-name-part-type="genus" reg="Meleonoma">M.</tp:taxon-name-part> <tp:taxon-name-part taxon-name-part-type="species" reg="producta">producta</tp:taxon-name-part></tp:taxon-name></italic> sp. nov., paratype, ZXJ19103; <bold>22</bold>. <italic><tp:taxon-name><tp:taxon-name-part taxon-name-part-type="genus" reg="Meleonoma">M.</tp:taxon-name-part> <tp:taxon-name-part taxon-name-part-type="species" reg="quadrata">quadrata</tp:taxon-name-part></tp:taxon-name></italic> sp. nov., holotype, ZXJ19538; <bold>23</bold>. <italic><tp:taxon-name><tp:taxon-name-part taxon-name-part-type="genus" reg="Meleonoma">M.</tp:taxon-name-part> <tp:taxon-name-part taxon-name-part-type="species" reg="renaria">renaria</tp:taxon-name-part></tp:taxon-name></italic> sp. nov., holotype, ZXJ19520; <bold>24</bold>. <italic><tp:taxon-name><tp:taxon-name-part taxon-name-part-type="genus" reg="Meleonoma">M.</tp:taxon-name-part> <tp:taxon-name-part taxon-name-part-type="species" reg="simililunformis">simililunformis</tp:taxon-name-part></tp:taxon-name></italic> sp. nov., holotype, ZXJ19633; <bold>25</bold>. <italic><tp:taxon-name><tp:taxon-name-part taxon-name-part-type="genus" reg="Meleonoma">M.</tp:taxon-name-part> <tp:taxon-name-part taxon-name-part-type="species" reg="strena">strena</tp:taxon-name-part></tp:taxon-name></italic> sp. nov., holotype, ZXJ19526; <bold>26</bold>. <italic><tp:taxon-name><tp:taxon-name-part taxon-name-part-type="genus" reg="Meleonoma">M.</tp:taxon-name-part> <tp:taxon-name-part taxon-name-part-type="species" reg="utricularis">utricularis</tp:taxon-name-part></tp:taxon-name></italic> sp. nov., holotype, ZXJ19490. Scale bars: 0.5 mm.</p></caption><graphic xmlns:xlink="http://www.w3.org/1999/xlink" xlink:href="zookeys-1270-181_article-171167__-g004.jpg" id="oo_1546754.jpg" position="float" orientation="portrait" xlink:type="simple"><uri content-type="original_file" xlink:type="simple">https://binary.pensoft.net/fig/1546754</uri></graphic></fig></tp:treatment-sec></tp:taxon-treatment>
