# Supplementary material for: Thirteen new species of the genus Meleonoma Meyrick, 1914 (Lepidoptera, Autostichidae) from China
Source: Zookeys. 2026 Feb 23;1270:181–206. doi: 10.3897/zookeys.1270.171167 (PMC12954448; doi:10.3897/zookeys.1270.171167)
Supplement: XML Treatment for Meleonoma renaria [file zookeys.1270.171167-treatment10.xml]

<!DOCTYPE tp:taxon-treatment
  PUBLIC "-//TaxonX//DTD Taxonomic Treatment Publishing DTD v0 20100105//EN" "tax-treatment-NSO.dtd">
<tp:taxon-treatment xmlns:tp="http://www.plazi.org/taxpub"><tp:treatment-meta><kwd-group><label>Taxon classification</label><kwd>
                <named-content content-type="kingdom">Animalia</named-content>
              </kwd><kwd>
                <named-content content-type="order">Lepidoptera</named-content>
              </kwd><kwd>
                <named-content content-type="family">Autostichidae</named-content>
              </kwd></kwd-group><mixed-citation publication-type="journal"><person-group><name><surname>Zhu</surname><given-names>Xiaoju</given-names></name><name><surname>Wang</surname><given-names>Shuxia</given-names></name></person-group><article-title>Thirteen new species of the genus <italic><tp:taxon-name><tp:taxon-name-part taxon-name-part-type="genus" reg="Meleonoma">Meleonoma</tp:taxon-name-part></tp:taxon-name></italic> Meyrick, 1914 (<tp:taxon-name><tp:taxon-name-part taxon-name-part-type="order" reg="Lepidoptera">Lepidoptera</tp:taxon-name-part></tp:taxon-name>, <tp:taxon-name><tp:taxon-name-part taxon-name-part-type="family" reg="Autostichidae">Autostichidae</tp:taxon-name-part></tp:taxon-name>) from China</article-title><source>Zookeys</source><day>23</day><month>02</month><year>2026</year><volume>1270</volume><fpage>181</fpage><lpage>206</lpage><pub-id pub-id-type="doi">10.3897/zookeys.1270.171167</pub-id></mixed-citation></tp:treatment-meta><tp:nomenclature><tp:taxon-name><object-id xmlns:xlink="http://www.w3.org/1999/xlink" content-type="arpha" xlink:type="simple">FAD0620D-92DC-549B-92D5-765A6A52AEEA</object-id>
                    		<tp:taxon-name-part taxon-name-part-type="genus" reg="Meleonoma">Meleonoma</tp:taxon-name-part> <tp:taxon-name-part taxon-name-part-type="species" reg="renaria">renaria</tp:taxon-name-part>
                    	
                    		<object-id xmlns:xlink="http://www.w3.org/1999/xlink" content-type="zoobank" xlink:type="simple">https://zoobank.org/71F65D89-A8F0-4AAE-AC60-6FBAE177D1A4</object-id>
                    	</tp:taxon-name><tp:taxon-status xmlns:xlink="http://www.w3.org/1999/xlink" xlink:type="simple">sp. nov.</tp:taxon-status><xref ref-type="fig" rid="F2">Figs 10</xref><xref ref-type="fig" rid="F4">, 23</xref><xref ref-type="fig" rid="F5">, 31</xref></tp:nomenclature><tp:treatment-sec sec-type="Type material"><title>Type material.</title><p><bold><italic>Holotype</italic>: China</bold> • ♂; Yunnan Prov., Nujiang, Mt. Gaoligong, Qinlangdang; <named-content xmlns:xlink="http://www.w3.org/1999/xlink" content-type="dwc:verbatimCoordinates" xlink:type="simple">27.69°N, 98.27°E</named-content>; 380 m a.s.l.; 28 V.2017; Kaijian Teng et al. leg.; slide no. ZXJ19520, in <abbrev xmlns:xlink="http://www.w3.org/1999/xlink" content-type="institution" xlink:title="Nankai University, Tianjin, China" xlink:type="simple">NKU</abbrev>. <bold><italic>Paratypes</italic></bold>: • 3 ♂; same data as for holotype; slide no. ZXJ19521, in <abbrev xmlns:xlink="http://www.w3.org/1999/xlink" content-type="institution" xlink:title="Nankai University, Tianjin, China" xlink:type="simple">NKU</abbrev> 1 ♂ 1 ♀; 30–31 V.2017; other data same as for holotype; slide no. ZXJ19533 ♀, in <abbrev xmlns:xlink="http://www.w3.org/1999/xlink" content-type="institution" xlink:title="Nankai University, Tianjin, China" xlink:type="simple">NKU</abbrev>.</p></tp:treatment-sec><tp:treatment-sec sec-type="Diagnosis"><title>Diagnosis.</title><p>The new species is similar to <italic><tp:taxon-name><tp:taxon-name-part taxon-name-part-type="genus" reg="Meleonoma">M.</tp:taxon-name-part> <tp:taxon-name-part taxon-name-part-type="species" reg="furcellata">furcellata</tp:taxon-name-part></tp:taxon-name></italic> (Wang, 2004) in male genitalia. It can be distinguished in the male genitalia by the costal part of the valva with a carina running from base to before basal 1/3 above the ventral margin, the sacculus produced to a triangular process distally, and the eighth sternal plate semi-circularly convex on the anterior margin in the female genitalia. In <italic><tp:taxon-name><tp:taxon-name-part taxon-name-part-type="genus" reg="Meleonoma">M.</tp:taxon-name-part> <tp:taxon-name-part taxon-name-part-type="species" reg="furcellata">furcellata</tp:taxon-name-part></tp:taxon-name></italic>, the carina of the costal part of the valva extends from base to near the apex above the ventral margin, the sacculus produces to a rounded process (<xref ref-type="bibr" rid="B8">Wang 2004</xref>: 226, fig. 6), and the eighth sternal plate is straight on the anterior margin (<xref ref-type="bibr" rid="B8">Wang 2004</xref>: 226, fig. 17).</p></tp:treatment-sec><tp:treatment-sec sec-type="Description"><title>Description.</title><p>Forewing length 5.5–6.0 mm (Fig. <xref ref-type="fig" rid="F2">10</xref>).</p><p><bold><italic>Head</italic></bold> yellow, black on vertex. Labial palpus yellow; second segment with a black ring at apex; third segment ~2/3 length of second segment, with a black line from base to apex on ventral surface, with black scales in distal 1/3 on dorsal surface. Antenna black on dorsal surface, yellow on ventral surface; scape yellow apically on dorsal surface; flagellum alternated with black on ventral surface.</p><p><bold><italic>Thorax</italic></bold> and tegula black. Forewing black, tinged with orange yellow scales; median costal spot orange yellow, situated before middle, subrectangular; distal spot orange yellow, triangular, at distal ~1/4, mixed with sparse black scales; plical spot black, at basal 3/5 of fold, with an orange yellow spot on its outer side; discal and discocellular spots black, placed at basal 3/5 and at outer margin of cell, respectively, the former with a small orange yellow spot on outer side; in one individual, median costal spot represented by a median fascia, diffused with black scales downwards to middle; plical, discal and discocellular spots black, not clearly distinguished from ground colour; fringe black. Hindwing and fringe dark brown.</p><p><bold><italic>Legs</italic></bold> yellow, with exceptions on ventral surface: femur of foreleg with scattered dark brown scales, tibia dark brown mixed with yellow scales, tarsus dark brown except yellow at base of basal tarsomere and at apices of basal two tarsomeres and yellow at apical tarsomere, tibia of midleg dark brown, tarsus black except yellow at apices of basal two and apical one tarsomeres, tibia of hindleg dark brown except whitish yellow at middle and at apex, tarsus with basal four tarsomeres black except whitish yellow at apices.</p><p><bold><italic>Abdomen</italic></bold>: Male genitalia (Fig. <xref ref-type="fig" rid="F4">23</xref>). Uncus triangular. Tegumen narrowed medially; lateral arm uniform except narrower apex. Costal part of valva uniform in basal 1/3, widened from basal 1/3 to middle, thereafter narrowed to apex, with fine hairs distally; apex rounded, with three or four spines, different in number in left and right of costal parts of valvae; a carina arising from base to before basal 1/3 above ventral margin, reaching at 2/3 width of costal part of valva; costal band gently concave basally, produced distally; transtilla short, rounded at apex. Sacculus wide at base, gradually narrowed in basal 2/3, then sharply narrowed and produced to a triangular process distally; ventral margin with basal 2/3 folded dorsad. Saccus as long as uncus, narrowed from wide base to narrowly rounded apex. Juxta U-shaped. Aedeagus nearly as long as costal part of valva, tubular in basal 7/10, produced to a ventral bar distally, curved toward base before apex, with several sclerites apically; cornuti being a cluster of spines.</p><p>Female genitalia (Fig. <xref ref-type="fig" rid="F5">31</xref>). Papillae anales rectangular, setose on dorsal surface. Apophyses anteriores ~2/3 as long as apophyses posteriores. Eighth sternal plate spiculate; triangularly concave medially on posterior margin, semi-circularly convex on anterior margin. Lamella antevaginalis large, spiculate, surrounding ostium bursae, reniform laterally, roundly produced posterolaterally, narrowly banded anteriorly. Ductus bursae heavily sclerotised in posterior 1/2, membranous in anterior 1/2, widened anteriorly; appendix bursae arising from near entrance of corpus bursae, sclerotised at base. Corpus bursae ovate; signum absent.</p></tp:treatment-sec><tp:treatment-sec sec-type="Etymology"><title>Etymology.</title><p>The specific epithet is derived from the Latin <italic>renarius</italic>, referring to the lamella antevaginalis being reniform laterally.</p></tp:treatment-sec><tp:treatment-sec sec-type="Distribution"><title>Distribution.</title><p>China (Yunnan Province).</p></tp:treatment-sec><tp:treatment-sec><!--Section generated to contain objects referenced in tp:taxon-treatment.--><fig id="F2" position="float" orientation="portrait"><object-id xmlns:xlink="http://www.w3.org/1999/xlink" content-type="doi" xlink:type="simple">10.3897/zookeys.1270.171167.figures9-13</object-id><object-id xmlns:xlink="http://www.w3.org/1999/xlink" content-type="arpha" xlink:type="simple">1CE17503-F8E5-54C4-8EC6-AF1E12B63395</object-id><label>Figures 9–13.</label><caption><p>Dorsal habitus of <italic><tp:taxon-name><tp:taxon-name-part taxon-name-part-type="genus" reg="Meleonoma">Meleonoma</tp:taxon-name-part></tp:taxon-name></italic> spp. <bold>9</bold>. <italic><tp:taxon-name><tp:taxon-name-part taxon-name-part-type="genus" reg="Meleonoma">M.</tp:taxon-name-part> <tp:taxon-name-part taxon-name-part-type="species" reg="quadrata">quadrata</tp:taxon-name-part></tp:taxon-name></italic> sp. nov., holotype, male, ZXJ19538; <bold>10</bold>. <italic><tp:taxon-name><tp:taxon-name-part taxon-name-part-type="genus" reg="Meleonoma">M.</tp:taxon-name-part> <tp:taxon-name-part taxon-name-part-type="species" reg="renaria">renaria</tp:taxon-name-part></tp:taxon-name></italic> sp. nov., holotype, male, ZXJ19520; <bold>11</bold>. <italic><tp:taxon-name><tp:taxon-name-part taxon-name-part-type="genus" reg="Meleonoma">M.</tp:taxon-name-part> <tp:taxon-name-part taxon-name-part-type="species" reg="simililunformis">simililunformis</tp:taxon-name-part></tp:taxon-name></italic> sp. nov., holotype, male, ZXJ19633; <bold>12</bold>. <italic><tp:taxon-name><tp:taxon-name-part taxon-name-part-type="genus" reg="Meleonoma">M.</tp:taxon-name-part> <tp:taxon-name-part taxon-name-part-type="species" reg="strena">strena</tp:taxon-name-part></tp:taxon-name></italic> sp. nov., paratype, female, ZXJ19534; <bold>13</bold>. <italic><tp:taxon-name><tp:taxon-name-part taxon-name-part-type="genus" reg="Meleonoma">M.</tp:taxon-name-part> <tp:taxon-name-part taxon-name-part-type="species" reg="utricularis">utricularis</tp:taxon-name-part></tp:taxon-name></italic> sp. nov., paratype, female, ZXJ19530. Scale bars: 2.0 mm.</p></caption><graphic xmlns:xlink="http://www.w3.org/1999/xlink" xlink:href="zookeys-1270-181_article-171167__-g002.jpg" id="oo_1546751.jpg" position="float" orientation="portrait" xlink:type="simple"><uri content-type="original_file" xlink:type="simple">https://binary.pensoft.net/fig/1546751</uri></graphic></fig><fig id="F4" position="float" orientation="portrait"><object-id xmlns:xlink="http://www.w3.org/1999/xlink" content-type="doi" xlink:type="simple">10.3897/zookeys.1270.171167.figures20-26</object-id><object-id xmlns:xlink="http://www.w3.org/1999/xlink" content-type="arpha" xlink:type="simple">455BC96A-40C7-5796-A6D3-599C2A63641F</object-id><label>Figures 20–26.</label><caption><p>Male genitalia of <italic><tp:taxon-name><tp:taxon-name-part taxon-name-part-type="genus" reg="Meleonoma">Meleonoma</tp:taxon-name-part></tp:taxon-name></italic> spp. <bold>20</bold>. <italic><tp:taxon-name><tp:taxon-name-part taxon-name-part-type="genus" reg="Meleonoma">M.</tp:taxon-name-part> <tp:taxon-name-part taxon-name-part-type="species" reg="plicativa">plicativa</tp:taxon-name-part></tp:taxon-name></italic> sp. nov., holotype, ZXJ19540; <bold>21</bold>. <italic><tp:taxon-name><tp:taxon-name-part taxon-name-part-type="genus" reg="Meleonoma">M.</tp:taxon-name-part> <tp:taxon-name-part taxon-name-part-type="species" reg="producta">producta</tp:taxon-name-part></tp:taxon-name></italic> sp. nov., paratype, ZXJ19103; <bold>22</bold>. <italic><tp:taxon-name><tp:taxon-name-part taxon-name-part-type="genus" reg="Meleonoma">M.</tp:taxon-name-part> <tp:taxon-name-part taxon-name-part-type="species" reg="quadrata">quadrata</tp:taxon-name-part></tp:taxon-name></italic> sp. nov., holotype, ZXJ19538; <bold>23</bold>. <italic><tp:taxon-name><tp:taxon-name-part taxon-name-part-type="genus" reg="Meleonoma">M.</tp:taxon-name-part> <tp:taxon-name-part taxon-name-part-type="species" reg="renaria">renaria</tp:taxon-name-part></tp:taxon-name></italic> sp. nov., holotype, ZXJ19520; <bold>24</bold>. <italic><tp:taxon-name><tp:taxon-name-part taxon-name-part-type="genus" reg="Meleonoma">M.</tp:taxon-name-part> <tp:taxon-name-part taxon-name-part-type="species" reg="simililunformis">simililunformis</tp:taxon-name-part></tp:taxon-name></italic> sp. nov., holotype, ZXJ19633; <bold>25</bold>. <italic><tp:taxon-name><tp:taxon-name-part taxon-name-part-type="genus" reg="Meleonoma">M.</tp:taxon-name-part> <tp:taxon-name-part taxon-name-part-type="species" reg="strena">strena</tp:taxon-name-part></tp:taxon-name></italic> sp. nov., holotype, ZXJ19526; <bold>26</bold>. <italic><tp:taxon-name><tp:taxon-name-part taxon-name-part-type="genus" reg="Meleonoma">M.</tp:taxon-name-part> <tp:taxon-name-part taxon-name-part-type="species" reg="utricularis">utricularis</tp:taxon-name-part></tp:taxon-name></italic> sp. nov., holotype, ZXJ19490. Scale bars: 0.5 mm.</p></caption><graphic xmlns:xlink="http://www.w3.org/1999/xlink" xlink:href="zookeys-1270-181_article-171167__-g004.jpg" id="oo_1546754.jpg" position="float" orientation="portrait" xlink:type="simple"><uri content-type="original_file" xlink:type="simple">https://binary.pensoft.net/fig/1546754</uri></graphic></fig><fig id="F5" position="float" orientation="portrait"><object-id xmlns:xlink="http://www.w3.org/1999/xlink" content-type="doi" xlink:type="simple">10.3897/zookeys.1270.171167.figures27-33</object-id><object-id xmlns:xlink="http://www.w3.org/1999/xlink" content-type="arpha" xlink:type="simple">D5B9A055-D3B0-547C-A60B-DB9FF5F242E8</object-id><label>Figures 27–33.</label><caption><p>Female genitalia of <italic><tp:taxon-name><tp:taxon-name-part taxon-name-part-type="genus" reg="Meleonoma">Meleonoma</tp:taxon-name-part></tp:taxon-name></italic> spp. <bold>27</bold>. <italic><tp:taxon-name><tp:taxon-name-part taxon-name-part-type="genus" reg="Meleonoma">M.</tp:taxon-name-part> <tp:taxon-name-part taxon-name-part-type="species" reg="apicitriangula">apicitriangula</tp:taxon-name-part></tp:taxon-name></italic> sp. nov., paratype, ZXJ19506; <bold>28</bold>. <italic><tp:taxon-name><tp:taxon-name-part taxon-name-part-type="genus" reg="Meleonoma">M.</tp:taxon-name-part> <tp:taxon-name-part taxon-name-part-type="species" reg="longisacca">longisacca</tp:taxon-name-part></tp:taxon-name></italic> sp. nov., paratype, ZXJ19508; <bold>29</bold>. <italic><tp:taxon-name><tp:taxon-name-part taxon-name-part-type="genus" reg="Meleonoma">M.</tp:taxon-name-part> <tp:taxon-name-part taxon-name-part-type="species" reg="ovaliuncatus">ovaliuncatus</tp:taxon-name-part></tp:taxon-name></italic> sp. nov., paratype, ZXJ19619; <bold>30</bold>. <italic><tp:taxon-name><tp:taxon-name-part taxon-name-part-type="genus" reg="Meleonoma">M.</tp:taxon-name-part> <tp:taxon-name-part taxon-name-part-type="species" reg="producta">producta</tp:taxon-name-part></tp:taxon-name></italic> sp. nov. paratype, ZXJ19510; <bold>31</bold>. <italic><tp:taxon-name><tp:taxon-name-part taxon-name-part-type="genus" reg="Meleonoma">M.</tp:taxon-name-part> <tp:taxon-name-part taxon-name-part-type="species" reg="renaria">renaria</tp:taxon-name-part></tp:taxon-name></italic> sp. nov., paratype, ZXJ19533; <bold>32</bold>. <italic><tp:taxon-name><tp:taxon-name-part taxon-name-part-type="genus" reg="Meleonoma">M.</tp:taxon-name-part> <tp:taxon-name-part taxon-name-part-type="species" reg="strena">strena</tp:taxon-name-part></tp:taxon-name></italic> sp. nov., paratype, ZXJ19534; <bold>33</bold>. <italic><tp:taxon-name><tp:taxon-name-part taxon-name-part-type="genus" reg="Meleonoma">M.</tp:taxon-name-part> <tp:taxon-name-part taxon-name-part-type="species" reg="utricularis">utricularis</tp:taxon-name-part></tp:taxon-name></italic> sp. nov., paratype, ZXJ19509. Scale bars: 0.2 mm.</p></caption><graphic xmlns:xlink="http://www.w3.org/1999/xlink" xlink:href="zookeys-1270-181_article-171167__-g005.jpg" id="oo_1546755.jpg" position="float" orientation="portrait" xlink:type="simple"><uri content-type="original_file" xlink:type="simple">https://binary.pensoft.net/fig/1546755</uri></graphic></fig></tp:treatment-sec><ref-list><ref id="B8"><mixed-citation xmlns:xlink="http://www.w3.org/1999/xlink" xlink:type="simple">Wang SX (2004) A study of <italic><tp:taxon-name><tp:taxon-name-part taxon-name-part-type="genus">Cryptolechia</tp:taxon-name-part></tp:taxon-name></italic> Zeller (<tp:taxon-name><tp:taxon-name-part taxon-name-part-type="order">Lepidoptera</tp:taxon-name-part></tp:taxon-name>: <tp:taxon-name><tp:taxon-name-part taxon-name-part-type="family">Oecophoridae</tp:taxon-name-part></tp:taxon-name>) in China (II): Species from Guizhou Province. Entomologia Sinica 11(3): 219–233. <ext-link xlink:href="10.1111/j.1744-7917.2004.tb00242.x" ext-link-type="doi" xlink:type="simple">https://doi.org/10.1111/j.1744-7917.2004.tb00242.x</ext-link></mixed-citation></ref></ref-list></tp:taxon-treatment>
