# Supplementary material for: Thirteen new species of the genus Meleonoma Meyrick, 1914 (Lepidoptera, Autostichidae) from China
Source: Zookeys. 2026 Feb 23;1270:181–206. doi: 10.3897/zookeys.1270.171167 (PMC12954448; doi:10.3897/zookeys.1270.171167)
Supplement: XML Treatment for Meleonoma simililunformis [file zookeys.1270.171167-treatment11.xml]

<!DOCTYPE tp:taxon-treatment
  PUBLIC "-//TaxonX//DTD Taxonomic Treatment Publishing DTD v0 20100105//EN" "tax-treatment-NSO.dtd">
<tp:taxon-treatment xmlns:tp="http://www.plazi.org/taxpub"><tp:treatment-meta><kwd-group><label>Taxon classification</label><kwd>
                <named-content content-type="kingdom">Animalia</named-content>
              </kwd><kwd>
                <named-content content-type="order">Lepidoptera</named-content>
              </kwd><kwd>
                <named-content content-type="family">Autostichidae</named-content>
              </kwd></kwd-group><mixed-citation publication-type="journal"><person-group><name><surname>Zhu</surname><given-names>Xiaoju</given-names></name><name><surname>Wang</surname><given-names>Shuxia</given-names></name></person-group><article-title>Thirteen new species of the genus <italic><tp:taxon-name><tp:taxon-name-part taxon-name-part-type="genus" reg="Meleonoma">Meleonoma</tp:taxon-name-part></tp:taxon-name></italic> Meyrick, 1914 (<tp:taxon-name><tp:taxon-name-part taxon-name-part-type="order" reg="Lepidoptera">Lepidoptera</tp:taxon-name-part></tp:taxon-name>, <tp:taxon-name><tp:taxon-name-part taxon-name-part-type="family" reg="Autostichidae">Autostichidae</tp:taxon-name-part></tp:taxon-name>) from China</article-title><source>Zookeys</source><day>23</day><month>02</month><year>2026</year><volume>1270</volume><fpage>181</fpage><lpage>206</lpage><pub-id pub-id-type="doi">10.3897/zookeys.1270.171167</pub-id></mixed-citation></tp:treatment-meta><tp:nomenclature><tp:taxon-name><object-id xmlns:xlink="http://www.w3.org/1999/xlink" content-type="arpha" xlink:type="simple">399DDACE-D0B0-5FFF-8235-CD7A4EDF8600</object-id>
                    		<tp:taxon-name-part taxon-name-part-type="genus" reg="Meleonoma">Meleonoma</tp:taxon-name-part> <tp:taxon-name-part taxon-name-part-type="species" reg="simililunformis">simililunformis</tp:taxon-name-part>
                    	
                    		<object-id xmlns:xlink="http://www.w3.org/1999/xlink" content-type="zoobank" xlink:type="simple">https://zoobank.org/390195D1-05F1-4EEA-88E2-C4F0A75F986E</object-id>
                    	</tp:taxon-name><tp:taxon-status xmlns:xlink="http://www.w3.org/1999/xlink" xlink:type="simple">sp. nov.</tp:taxon-status><xref ref-type="fig" rid="F2">Figs 11</xref><xref ref-type="fig" rid="F4">, 24</xref></tp:nomenclature><tp:treatment-sec sec-type="Type material"><title>Type material.</title><p><bold>Holotype: China</bold> • ♂; Guizhou Prov., Maolan, Banzhai Village; <named-content xmlns:xlink="http://www.w3.org/1999/xlink" content-type="dwc:verbatimCoordinates" xlink:type="simple">25.23°N, 108.03°E</named-content>; 530 m a.s.l.; 14 VIII.2018; Meiling Zheng et al. leg.; slide no. ZXJ19633, in <abbrev xmlns:xlink="http://www.w3.org/1999/xlink" content-type="institution" xlink:title="Nankai University, Tianjin, China" xlink:type="simple">NKU</abbrev>. <bold><italic>Paratypes</italic></bold>: • 3 ♂; 8–13 VIII.2018; other data same as for holotype, in <abbrev xmlns:xlink="http://www.w3.org/1999/xlink" content-type="institution" xlink:title="Nankai University, Tianjin, China" xlink:type="simple">NKU</abbrev>.</p></tp:treatment-sec><tp:treatment-sec sec-type="Diagnosis"><title>Diagnosis.</title><p>The new species is similar to <italic><tp:taxon-name><tp:taxon-name-part taxon-name-part-type="genus" reg="Meleonoma">M.</tp:taxon-name-part> <tp:taxon-name-part taxon-name-part-type="species" reg="luniformis">luniformis</tp:taxon-name-part></tp:taxon-name></italic> (Wang, 2006a) in both forewing pattern and male genitalia. It can be distinguished by the apex of the costal part of the valva slightly concave below the dorsal corner, and the process of the sacculus not produced dorsally. In <italic><tp:taxon-name><tp:taxon-name-part taxon-name-part-type="genus" reg="Meleonoma">M.</tp:taxon-name-part> <tp:taxon-name-part taxon-name-part-type="species" reg="luniformis">luniformis</tp:taxon-name-part></tp:taxon-name></italic>, the apex of the costal part of the valva is straight below the dorsal corner, and the process of the sacculus is roundly produced dorsally (<xref ref-type="bibr" rid="B9">Wang 2006a</xref>: 12, fig. 4).</p></tp:treatment-sec><tp:treatment-sec sec-type="Description"><title>Description.</title><p>Forewing length 4.0–4.5 mm (Fig. <xref ref-type="fig" rid="F2">11</xref>).</p><p><bold><italic>Head</italic></bold> dark brown, whitish yellow on frons. Labial palpus yellow; second segment with scattered dark grey scales, denser in distal 1/2, forming a dark grey ring at apex; third segment ~2/3 length of second segment, with scattered dark brown scales, denser from middle to before apex on dorsal surface. Antenna dark brown on dorsal surface, yellow on ventral surface; scape yellow apically on dorsal surface; flagellum alternated with yellow on ventral surface.</p><p><bold><italic>Thorax</italic></bold> and tegula dark brown. Forewing dark brown, with costal margin arched, apex narrowly rounded; median fascia yellow, from before middle of costal margin gradually widened and obliquely outward to before tornus; distal spot large, at distal ~1/3, yellow, mixed with dark brown scales, posteriorly diffused to median fascia, forming a large crescent patch on forewing; fringe greyish black, with a whitish yellow basal line. Hindwing and fringe dark grey.</p><p><bold><italic>Legs</italic></bold> whitish yellow, with exceptions on ventral surface: coxa of foreleg with sparse dark brown scales, femur dark brown, mixed with whitish yellow scales distally, femora of mid- and hindlegs with sparse dark brown scales, tarsus of foreleg dark brown except whitish yellow at base of basal tarsomere and at apices of basal two and apical one tarsomeres, tarsus of midleg dark brown except yellow at apices of basal two and apical one tarsomeres, tarsus of hindleg with basal four tarsomeres dark brown except yellow at apices, all tibiae dark brown except yellow at middle and at apex.</p><p><bold><italic>Abdomen</italic></bold>: Male genitalia (Fig. <xref ref-type="fig" rid="F4">24</xref>). Uncus lanceolate, with long setae, apex rounded. Tegumen with lateral arms narrowly banded. Costal part of valva dilated in foliaceous shape, with a small process at base near ventral margin, with fine hairs distally; apex with two or three small teeth, slightly concave inward below dorsal corner; costa humped near middle; transtilla short, narrowed toward middle, rounded at apex. Sacculus widest at base, narrowed to ~2/3, distal 1/3 being a clavate process, uniform in width except slighter narrower apex, pointed at apex. Saccus wide at base, gradually narrowed to rounded apex, shorter than uncus. Juxta U-shaped, lateral lobe narrowed distally. Aedeagus longer than costal part of valva, tubular in basal 2/3, widest at basal 1/3, with a small rounded process dorsally at basal 2/3, distal 1/3 produced to a narrow band, dilated and pointed at apex; cornuti being two spines in vesica, different in size.</p><p>Female unknown.</p></tp:treatment-sec><tp:treatment-sec sec-type="Etymology"><title>Etymology.</title><p>The specific epithet is derived from the Latin <italic>simil</italic>- and the specific epithet luniformis, indicating the similarity of the two species.</p></tp:treatment-sec><tp:treatment-sec sec-type="Distribution"><title>Distribution.</title><p>China (Guizhou Province).</p></tp:treatment-sec><tp:treatment-sec><!--Section generated to contain objects referenced in tp:taxon-treatment.--><fig id="F2" position="float" orientation="portrait"><object-id xmlns:xlink="http://www.w3.org/1999/xlink" content-type="doi" xlink:type="simple">10.3897/zookeys.1270.171167.figures9-13</object-id><object-id xmlns:xlink="http://www.w3.org/1999/xlink" content-type="arpha" xlink:type="simple">1CE17503-F8E5-54C4-8EC6-AF1E12B63395</object-id><label>Figures 9–13.</label><caption><p>Dorsal habitus of <italic><tp:taxon-name><tp:taxon-name-part taxon-name-part-type="genus" reg="Meleonoma">Meleonoma</tp:taxon-name-part></tp:taxon-name></italic> spp. <bold>9</bold>. <italic><tp:taxon-name><tp:taxon-name-part taxon-name-part-type="genus" reg="Meleonoma">M.</tp:taxon-name-part> <tp:taxon-name-part taxon-name-part-type="species" reg="quadrata">quadrata</tp:taxon-name-part></tp:taxon-name></italic> sp. nov., holotype, male, ZXJ19538; <bold>10</bold>. <italic><tp:taxon-name><tp:taxon-name-part taxon-name-part-type="genus" reg="Meleonoma">M.</tp:taxon-name-part> <tp:taxon-name-part taxon-name-part-type="species" reg="renaria">renaria</tp:taxon-name-part></tp:taxon-name></italic> sp. nov., holotype, male, ZXJ19520; <bold>11</bold>. <italic><tp:taxon-name><tp:taxon-name-part taxon-name-part-type="genus" reg="Meleonoma">M.</tp:taxon-name-part> <tp:taxon-name-part taxon-name-part-type="species" reg="simililunformis">simililunformis</tp:taxon-name-part></tp:taxon-name></italic> sp. nov., holotype, male, ZXJ19633; <bold>12</bold>. <italic><tp:taxon-name><tp:taxon-name-part taxon-name-part-type="genus" reg="Meleonoma">M.</tp:taxon-name-part> <tp:taxon-name-part taxon-name-part-type="species" reg="strena">strena</tp:taxon-name-part></tp:taxon-name></italic> sp. nov., paratype, female, ZXJ19534; <bold>13</bold>. <italic><tp:taxon-name><tp:taxon-name-part taxon-name-part-type="genus" reg="Meleonoma">M.</tp:taxon-name-part> <tp:taxon-name-part taxon-name-part-type="species" reg="utricularis">utricularis</tp:taxon-name-part></tp:taxon-name></italic> sp. nov., paratype, female, ZXJ19530. Scale bars: 2.0 mm.</p></caption><graphic xmlns:xlink="http://www.w3.org/1999/xlink" xlink:href="zookeys-1270-181_article-171167__-g002.jpg" id="oo_1546751.jpg" position="float" orientation="portrait" xlink:type="simple"><uri content-type="original_file" xlink:type="simple">https://binary.pensoft.net/fig/1546751</uri></graphic></fig><fig id="F4" position="float" orientation="portrait"><object-id xmlns:xlink="http://www.w3.org/1999/xlink" content-type="doi" xlink:type="simple">10.3897/zookeys.1270.171167.figures20-26</object-id><object-id xmlns:xlink="http://www.w3.org/1999/xlink" content-type="arpha" xlink:type="simple">455BC96A-40C7-5796-A6D3-599C2A63641F</object-id><label>Figures 20–26.</label><caption><p>Male genitalia of <italic><tp:taxon-name><tp:taxon-name-part taxon-name-part-type="genus" reg="Meleonoma">Meleonoma</tp:taxon-name-part></tp:taxon-name></italic> spp. <bold>20</bold>. <italic><tp:taxon-name><tp:taxon-name-part taxon-name-part-type="genus" reg="Meleonoma">M.</tp:taxon-name-part> <tp:taxon-name-part taxon-name-part-type="species" reg="plicativa">plicativa</tp:taxon-name-part></tp:taxon-name></italic> sp. nov., holotype, ZXJ19540; <bold>21</bold>. <italic><tp:taxon-name><tp:taxon-name-part taxon-name-part-type="genus" reg="Meleonoma">M.</tp:taxon-name-part> <tp:taxon-name-part taxon-name-part-type="species" reg="producta">producta</tp:taxon-name-part></tp:taxon-name></italic> sp. nov., paratype, ZXJ19103; <bold>22</bold>. <italic><tp:taxon-name><tp:taxon-name-part taxon-name-part-type="genus" reg="Meleonoma">M.</tp:taxon-name-part> <tp:taxon-name-part taxon-name-part-type="species" reg="quadrata">quadrata</tp:taxon-name-part></tp:taxon-name></italic> sp. nov., holotype, ZXJ19538; <bold>23</bold>. <italic><tp:taxon-name><tp:taxon-name-part taxon-name-part-type="genus" reg="Meleonoma">M.</tp:taxon-name-part> <tp:taxon-name-part taxon-name-part-type="species" reg="renaria">renaria</tp:taxon-name-part></tp:taxon-name></italic> sp. nov., holotype, ZXJ19520; <bold>24</bold>. <italic><tp:taxon-name><tp:taxon-name-part taxon-name-part-type="genus" reg="Meleonoma">M.</tp:taxon-name-part> <tp:taxon-name-part taxon-name-part-type="species" reg="simililunformis">simililunformis</tp:taxon-name-part></tp:taxon-name></italic> sp. nov., holotype, ZXJ19633; <bold>25</bold>. <italic><tp:taxon-name><tp:taxon-name-part taxon-name-part-type="genus" reg="Meleonoma">M.</tp:taxon-name-part> <tp:taxon-name-part taxon-name-part-type="species" reg="strena">strena</tp:taxon-name-part></tp:taxon-name></italic> sp. nov., holotype, ZXJ19526; <bold>26</bold>. <italic><tp:taxon-name><tp:taxon-name-part taxon-name-part-type="genus" reg="Meleonoma">M.</tp:taxon-name-part> <tp:taxon-name-part taxon-name-part-type="species" reg="utricularis">utricularis</tp:taxon-name-part></tp:taxon-name></italic> sp. nov., holotype, ZXJ19490. Scale bars: 0.5 mm.</p></caption><graphic xmlns:xlink="http://www.w3.org/1999/xlink" xlink:href="zookeys-1270-181_article-171167__-g004.jpg" id="oo_1546754.jpg" position="float" orientation="portrait" xlink:type="simple"><uri content-type="original_file" xlink:type="simple">https://binary.pensoft.net/fig/1546754</uri></graphic></fig></tp:treatment-sec><ref-list><ref id="B9"><mixed-citation xmlns:xlink="http://www.w3.org/1999/xlink" xlink:type="simple">Wang SX (2006a) The <italic><tp:taxon-name><tp:taxon-name-part taxon-name-part-type="genus">Cryptolechia</tp:taxon-name-part></tp:taxon-name></italic> Zeller (<tp:taxon-name><tp:taxon-name-part taxon-name-part-type="order">Lepidoptera</tp:taxon-name-part></tp:taxon-name>: <tp:taxon-name><tp:taxon-name-part taxon-name-part-type="family">Oecophoridae</tp:taxon-name-part></tp:taxon-name>) of China (III): Checklist and descriptions of new species. Zootaxa 1195(1): 1–29. <ext-link xlink:href="10.11646/zootaxa.1195.1.1" ext-link-type="doi" xlink:type="simple">https://doi.org/10.11646/zootaxa.1195.1.1</ext-link></mixed-citation></ref></ref-list></tp:taxon-treatment>
