# Supplementary material for: Thirteen new species of the genus Meleonoma Meyrick, 1914 (Lepidoptera, Autostichidae) from China
Source: Zookeys. 2026 Feb 23;1270:181–206. doi: 10.3897/zookeys.1270.171167 (PMC12954448; doi:10.3897/zookeys.1270.171167)
Supplement: XML Treatment for Meleonoma strena [file zookeys.1270.171167-treatment12.xml]

<!DOCTYPE tp:taxon-treatment
  PUBLIC "-//TaxonX//DTD Taxonomic Treatment Publishing DTD v0 20100105//EN" "tax-treatment-NSO.dtd">
<tp:taxon-treatment xmlns:tp="http://www.plazi.org/taxpub"><tp:treatment-meta><kwd-group><label>Taxon classification</label><kwd>
                <named-content content-type="kingdom">Animalia</named-content>
              </kwd><kwd>
                <named-content content-type="order">Lepidoptera</named-content>
              </kwd><kwd>
                <named-content content-type="family">Autostichidae</named-content>
              </kwd></kwd-group><mixed-citation publication-type="journal"><person-group><name><surname>Zhu</surname><given-names>Xiaoju</given-names></name><name><surname>Wang</surname><given-names>Shuxia</given-names></name></person-group><article-title>Thirteen new species of the genus <italic><tp:taxon-name><tp:taxon-name-part taxon-name-part-type="genus" reg="Meleonoma">Meleonoma</tp:taxon-name-part></tp:taxon-name></italic> Meyrick, 1914 (<tp:taxon-name><tp:taxon-name-part taxon-name-part-type="order" reg="Lepidoptera">Lepidoptera</tp:taxon-name-part></tp:taxon-name>, <tp:taxon-name><tp:taxon-name-part taxon-name-part-type="family" reg="Autostichidae">Autostichidae</tp:taxon-name-part></tp:taxon-name>) from China</article-title><source>Zookeys</source><day>23</day><month>02</month><year>2026</year><volume>1270</volume><fpage>181</fpage><lpage>206</lpage><pub-id pub-id-type="doi">10.3897/zookeys.1270.171167</pub-id></mixed-citation></tp:treatment-meta><tp:nomenclature><tp:taxon-name><object-id xmlns:xlink="http://www.w3.org/1999/xlink" content-type="arpha" xlink:type="simple">F4EB864B-60F0-5BB0-989E-B5D087B7B11A</object-id>
                    		<tp:taxon-name-part taxon-name-part-type="genus" reg="Meleonoma">Meleonoma</tp:taxon-name-part> <tp:taxon-name-part taxon-name-part-type="species" reg="strena">strena</tp:taxon-name-part>
                    	
                    		<object-id xmlns:xlink="http://www.w3.org/1999/xlink" content-type="zoobank" xlink:type="simple">https://zoobank.org/1FDE51F5-AB9E-4D58-A321-A99C2C8C693B</object-id>
                    	</tp:taxon-name><tp:taxon-status xmlns:xlink="http://www.w3.org/1999/xlink" xlink:type="simple">sp. nov.</tp:taxon-status><xref ref-type="fig" rid="F2">Figs 12</xref><xref ref-type="fig" rid="F4">, 25</xref><xref ref-type="fig" rid="F5">, 32</xref></tp:nomenclature><tp:treatment-sec sec-type="Type material"><title>Type material.</title><p><bold><italic>Holotype</italic>: China</bold> • ♂; Yunnan Prov., Nujiang, Gongshan County, Pukawang Village; <named-content xmlns:xlink="http://www.w3.org/1999/xlink" content-type="dwc:verbatimCoordinates" xlink:type="simple">27.84°N, 98.32°E</named-content>; 1335 m a.s.l.; 7 VI.2017; Kaijian Teng et al. leg.; slide no. ZXJ19526, in <abbrev xmlns:xlink="http://www.w3.org/1999/xlink" content-type="institution" xlink:title="Nankai University, Tianjin, China" xlink:type="simple">NKU</abbrev>. <bold><italic>Paratypes</italic></bold>: • 5 ♂; same data as for holotype, in <abbrev xmlns:xlink="http://www.w3.org/1999/xlink" content-type="institution" xlink:title="Nankai University, Tianjin, China" xlink:type="simple">NKU</abbrev> 8 ♂ 1 ♀; 5–11 VI.2017; other data same as for holotype; slide no. ZXJ19534, in <abbrev xmlns:xlink="http://www.w3.org/1999/xlink" content-type="institution" xlink:title="Nankai University, Tianjin, China" xlink:type="simple">NKU</abbrev>.</p></tp:treatment-sec><tp:treatment-sec sec-type="Diagnosis"><title>Diagnosis.</title><p>The new species is similar to <italic><tp:taxon-name><tp:taxon-name-part taxon-name-part-type="genus" reg="Meleonoma">M.</tp:taxon-name-part> <tp:taxon-name-part taxon-name-part-type="species" reg="producta">producta</tp:taxon-name-part></tp:taxon-name></italic> sp. nov. in male genitalia by the sacculus produced to a clavate process distally. It can be distinguished by the costal part of the valva without denticles apically, the saccus 2× the length of the uncus, and the aedeagus produced to a slender bar in distal 4/5. In <italic><tp:taxon-name><tp:taxon-name-part taxon-name-part-type="genus" reg="Meleonoma">M.</tp:taxon-name-part> <tp:taxon-name-part taxon-name-part-type="species" reg="producta">producta</tp:taxon-name-part></tp:taxon-name></italic>, the costal part of the valva bears several denticles apically, the saccus is 3× the length of the uncus, and the aedeagus produces to a slender bar in distal 3/5.</p></tp:treatment-sec><tp:treatment-sec sec-type="Description"><title>Description.</title><p>Forewing length 6.0–8.0 mm (Fig. <xref ref-type="fig" rid="F2">12</xref>).</p><p><bold><italic>Head</italic></bold> pale yellow, tipped with black on occiput. Labial palpus pale yellow; first segment dark brown on outer surface; second segment with scattered dark brown scales, forming a ring at apex; third segment ~ 2/3 length of second segment. Antenna dark brown on dorsal surface, pale yellow on ventral surface; flagellum alternated with pale yellow on ventral surface.</p><p><bold><italic>Thorax</italic></bold> and tegula dark brown. Forewing dark brown, with costal margin arched, apex narrowly rounded; median fascia whitish yellow, from middle of costal margin extending obliquely outward to before tornus, widened posteriorly; distal spot whitish yellow, inverted triangular, at distal ~1/3, with a small dark brown dot in middle anteriorly; plical spot black, at basal 3/5 of fold, placed at inner margin of median fascia; discal and discocellular spots black, placed at inner and outer margins of median fascia, respectively; fringe whitish yellow. Hindwing brown, fringe whitish yellow.</p><p><bold><italic>Legs</italic></bold> whitish yellow, with exceptions on ventral surface: foreleg dark brown except coxa mixed with whitish yellow scales, tibia whitish yellow apically, tarsus whitish yellow at base of basal tarsomere and at apices of basal two and whitish yellow at apical tarsomere, femora of mid- and hindlegs with sparse dark brown scales, tibia of midleg dark brown except whitish yellow at middle and at apex, tibia of hindleg with sparse greyish brown scales, tarsus of midleg with basal four tarsomeres dark brown except whitish yellow at apices, tarsus of hindleg with sparse greyish brown scales on basal two tarsomeres.</p><p><bold><italic>Abdomen</italic></bold>: Male genitalia (Fig. <xref ref-type="fig" rid="F4">25</xref>). Uncus subrectangular, with dense long setae in distal 1/2. Tegumen narrowed medially; lateral arm uniform, blunt at apex. Costal part of valva narrow at base, gradually widened to apex, with stout setae before middle, with fine hairs distally, with a spine at ventral angle; ventral margin heavily sclerotised, gently produced medially, with a carina from base to basal 1/2 above ventral margin; costal band with a small incision at base, concave medially, produced distally, reaching before tip of costal part of valva; transtilla narrowed toward middle, pointed at apex. Sacculus wide at base, narrowed to basal 3/5, distal 2/5 produced to a clavate process, rounded at apex; dorsal margin folded ventrad, forming a band. Saccus broad, 2× length of uncus. Juxta weakly sclerotised, U-shaped. Aedeagus slightly longer than costal part of valva, tubular in basal 1/5, distal 4/5 produced to a slender bar; cornuti stout, being two spines, connected to each other and with fine wrinkles medially.</p><p>Female genitalia (Fig. <xref ref-type="fig" rid="F5">32</xref>). Papillae anales subquadrate, with sparse setae dorsally. Apophyses posteriores ~ 2.5× length of apophyses anteriores. Eighth sternal plate with a narrow median groove, laterally with a subovate plate narrowed to posterolateral corner, lined with long setae on posterior margin. Antrum rectangular, broadly concave medially on posterior margin, posterolaterally produced to a subovate process extending forward. Ductus bursae membranous, widened in anterior 2/3; ductus seminalis arising from junction of ductus bursae and corpus bursae. Corpus bursae small, shorter than ductus bursae; signum rhombus-shaped, with a sclerotised carina mesially.</p></tp:treatment-sec><tp:treatment-sec sec-type="Etymology"><title>Etymology.</title><p>The specific epithet is derived from the Latin <italic>strenus</italic>, referring to the stout cornuti.</p></tp:treatment-sec><tp:treatment-sec sec-type="Distribution"><title>Distribution.</title><p>China (Yunnan Province).</p></tp:treatment-sec><tp:treatment-sec><!--Section generated to contain objects referenced in tp:taxon-treatment.--><fig id="F2" position="float" orientation="portrait"><object-id xmlns:xlink="http://www.w3.org/1999/xlink" content-type="doi" xlink:type="simple">10.3897/zookeys.1270.171167.figures9-13</object-id><object-id xmlns:xlink="http://www.w3.org/1999/xlink" content-type="arpha" xlink:type="simple">1CE17503-F8E5-54C4-8EC6-AF1E12B63395</object-id><label>Figures 9–13.</label><caption><p>Dorsal habitus of <italic><tp:taxon-name><tp:taxon-name-part taxon-name-part-type="genus" reg="Meleonoma">Meleonoma</tp:taxon-name-part></tp:taxon-name></italic> spp. <bold>9</bold>. <italic><tp:taxon-name><tp:taxon-name-part taxon-name-part-type="genus" reg="Meleonoma">M.</tp:taxon-name-part> <tp:taxon-name-part taxon-name-part-type="species" reg="quadrata">quadrata</tp:taxon-name-part></tp:taxon-name></italic> sp. nov., holotype, male, ZXJ19538; <bold>10</bold>. <italic><tp:taxon-name><tp:taxon-name-part taxon-name-part-type="genus" reg="Meleonoma">M.</tp:taxon-name-part> <tp:taxon-name-part taxon-name-part-type="species" reg="renaria">renaria</tp:taxon-name-part></tp:taxon-name></italic> sp. nov., holotype, male, ZXJ19520; <bold>11</bold>. <italic><tp:taxon-name><tp:taxon-name-part taxon-name-part-type="genus" reg="Meleonoma">M.</tp:taxon-name-part> <tp:taxon-name-part taxon-name-part-type="species" reg="simililunformis">simililunformis</tp:taxon-name-part></tp:taxon-name></italic> sp. nov., holotype, male, ZXJ19633; <bold>12</bold>. <italic><tp:taxon-name><tp:taxon-name-part taxon-name-part-type="genus" reg="Meleonoma">M.</tp:taxon-name-part> <tp:taxon-name-part taxon-name-part-type="species" reg="strena">strena</tp:taxon-name-part></tp:taxon-name></italic> sp. nov., paratype, female, ZXJ19534; <bold>13</bold>. <italic><tp:taxon-name><tp:taxon-name-part taxon-name-part-type="genus" reg="Meleonoma">M.</tp:taxon-name-part> <tp:taxon-name-part taxon-name-part-type="species" reg="utricularis">utricularis</tp:taxon-name-part></tp:taxon-name></italic> sp. nov., paratype, female, ZXJ19530. Scale bars: 2.0 mm.</p></caption><graphic xmlns:xlink="http://www.w3.org/1999/xlink" xlink:href="zookeys-1270-181_article-171167__-g002.jpg" id="oo_1546751.jpg" position="float" orientation="portrait" xlink:type="simple"><uri content-type="original_file" xlink:type="simple">https://binary.pensoft.net/fig/1546751</uri></graphic></fig><fig id="F4" position="float" orientation="portrait"><object-id xmlns:xlink="http://www.w3.org/1999/xlink" content-type="doi" xlink:type="simple">10.3897/zookeys.1270.171167.figures20-26</object-id><object-id xmlns:xlink="http://www.w3.org/1999/xlink" content-type="arpha" xlink:type="simple">455BC96A-40C7-5796-A6D3-599C2A63641F</object-id><label>Figures 20–26.</label><caption><p>Male genitalia of <italic><tp:taxon-name><tp:taxon-name-part taxon-name-part-type="genus" reg="Meleonoma">Meleonoma</tp:taxon-name-part></tp:taxon-name></italic> spp. <bold>20</bold>. <italic><tp:taxon-name><tp:taxon-name-part taxon-name-part-type="genus" reg="Meleonoma">M.</tp:taxon-name-part> <tp:taxon-name-part taxon-name-part-type="species" reg="plicativa">plicativa</tp:taxon-name-part></tp:taxon-name></italic> sp. nov., holotype, ZXJ19540; <bold>21</bold>. <italic><tp:taxon-name><tp:taxon-name-part taxon-name-part-type="genus" reg="Meleonoma">M.</tp:taxon-name-part> <tp:taxon-name-part taxon-name-part-type="species" reg="producta">producta</tp:taxon-name-part></tp:taxon-name></italic> sp. nov., paratype, ZXJ19103; <bold>22</bold>. <italic><tp:taxon-name><tp:taxon-name-part taxon-name-part-type="genus" reg="Meleonoma">M.</tp:taxon-name-part> <tp:taxon-name-part taxon-name-part-type="species" reg="quadrata">quadrata</tp:taxon-name-part></tp:taxon-name></italic> sp. nov., holotype, ZXJ19538; <bold>23</bold>. <italic><tp:taxon-name><tp:taxon-name-part taxon-name-part-type="genus" reg="Meleonoma">M.</tp:taxon-name-part> <tp:taxon-name-part taxon-name-part-type="species" reg="renaria">renaria</tp:taxon-name-part></tp:taxon-name></italic> sp. nov., holotype, ZXJ19520; <bold>24</bold>. <italic><tp:taxon-name><tp:taxon-name-part taxon-name-part-type="genus" reg="Meleonoma">M.</tp:taxon-name-part> <tp:taxon-name-part taxon-name-part-type="species" reg="simililunformis">simililunformis</tp:taxon-name-part></tp:taxon-name></italic> sp. nov., holotype, ZXJ19633; <bold>25</bold>. <italic><tp:taxon-name><tp:taxon-name-part taxon-name-part-type="genus" reg="Meleonoma">M.</tp:taxon-name-part> <tp:taxon-name-part taxon-name-part-type="species" reg="strena">strena</tp:taxon-name-part></tp:taxon-name></italic> sp. nov., holotype, ZXJ19526; <bold>26</bold>. <italic><tp:taxon-name><tp:taxon-name-part taxon-name-part-type="genus" reg="Meleonoma">M.</tp:taxon-name-part> <tp:taxon-name-part taxon-name-part-type="species" reg="utricularis">utricularis</tp:taxon-name-part></tp:taxon-name></italic> sp. nov., holotype, ZXJ19490. Scale bars: 0.5 mm.</p></caption><graphic xmlns:xlink="http://www.w3.org/1999/xlink" xlink:href="zookeys-1270-181_article-171167__-g004.jpg" id="oo_1546754.jpg" position="float" orientation="portrait" xlink:type="simple"><uri content-type="original_file" xlink:type="simple">https://binary.pensoft.net/fig/1546754</uri></graphic></fig><fig id="F5" position="float" orientation="portrait"><object-id xmlns:xlink="http://www.w3.org/1999/xlink" content-type="doi" xlink:type="simple">10.3897/zookeys.1270.171167.figures27-33</object-id><object-id xmlns:xlink="http://www.w3.org/1999/xlink" content-type="arpha" xlink:type="simple">D5B9A055-D3B0-547C-A60B-DB9FF5F242E8</object-id><label>Figures 27–33.</label><caption><p>Female genitalia of <italic><tp:taxon-name><tp:taxon-name-part taxon-name-part-type="genus" reg="Meleonoma">Meleonoma</tp:taxon-name-part></tp:taxon-name></italic> spp. <bold>27</bold>. <italic><tp:taxon-name><tp:taxon-name-part taxon-name-part-type="genus" reg="Meleonoma">M.</tp:taxon-name-part> <tp:taxon-name-part taxon-name-part-type="species" reg="apicitriangula">apicitriangula</tp:taxon-name-part></tp:taxon-name></italic> sp. nov., paratype, ZXJ19506; <bold>28</bold>. <italic><tp:taxon-name><tp:taxon-name-part taxon-name-part-type="genus" reg="Meleonoma">M.</tp:taxon-name-part> <tp:taxon-name-part taxon-name-part-type="species" reg="longisacca">longisacca</tp:taxon-name-part></tp:taxon-name></italic> sp. nov., paratype, ZXJ19508; <bold>29</bold>. <italic><tp:taxon-name><tp:taxon-name-part taxon-name-part-type="genus" reg="Meleonoma">M.</tp:taxon-name-part> <tp:taxon-name-part taxon-name-part-type="species" reg="ovaliuncatus">ovaliuncatus</tp:taxon-name-part></tp:taxon-name></italic> sp. nov., paratype, ZXJ19619; <bold>30</bold>. <italic><tp:taxon-name><tp:taxon-name-part taxon-name-part-type="genus" reg="Meleonoma">M.</tp:taxon-name-part> <tp:taxon-name-part taxon-name-part-type="species" reg="producta">producta</tp:taxon-name-part></tp:taxon-name></italic> sp. nov. paratype, ZXJ19510; <bold>31</bold>. <italic><tp:taxon-name><tp:taxon-name-part taxon-name-part-type="genus" reg="Meleonoma">M.</tp:taxon-name-part> <tp:taxon-name-part taxon-name-part-type="species" reg="renaria">renaria</tp:taxon-name-part></tp:taxon-name></italic> sp. nov., paratype, ZXJ19533; <bold>32</bold>. <italic><tp:taxon-name><tp:taxon-name-part taxon-name-part-type="genus" reg="Meleonoma">M.</tp:taxon-name-part> <tp:taxon-name-part taxon-name-part-type="species" reg="strena">strena</tp:taxon-name-part></tp:taxon-name></italic> sp. nov., paratype, ZXJ19534; <bold>33</bold>. <italic><tp:taxon-name><tp:taxon-name-part taxon-name-part-type="genus" reg="Meleonoma">M.</tp:taxon-name-part> <tp:taxon-name-part taxon-name-part-type="species" reg="utricularis">utricularis</tp:taxon-name-part></tp:taxon-name></italic> sp. nov., paratype, ZXJ19509. Scale bars: 0.2 mm.</p></caption><graphic xmlns:xlink="http://www.w3.org/1999/xlink" xlink:href="zookeys-1270-181_article-171167__-g005.jpg" id="oo_1546755.jpg" position="float" orientation="portrait" xlink:type="simple"><uri content-type="original_file" xlink:type="simple">https://binary.pensoft.net/fig/1546755</uri></graphic></fig></tp:treatment-sec></tp:taxon-treatment>
